# Supplementary material for: On-microscope staging of live cells reveals changes in the dynamics of transcriptional bursting during differentiation
Source: Nat Commun. 2022 Nov 4;13:6641. doi: 10.1038/s41467-022-33977-4 (PMC9636426; doi:10.1038/s41467-022-33977-4)
Supplement: Supplementary file 8 — Supplementary Software 1 [file 41467_2022_33977_MOESM8_ESM.zip]

Archive with 3 entries (2 files):
- logicleTransform_CD71_Ter119.mat
- __MACOSX/
- __MACOSX/._logicleTransform_CD71_Ter119.mat
