# Supplementary material for: On-microscope staging of live cells reveals changes in the dynamics of transcriptional bursting during differentiation
Source: Nat Commun. 2022 Nov 4;13:6641. doi: 10.1038/s41467-022-33977-4 (PMC9636426; doi:10.1038/s41467-022-33977-4)
Supplement: Supplementary file 9 — Source Data [file 41467_2022_33977_MOESM9_ESM.xlsx]

## Sheet: Ext. Data Fig. 1C
Comparison of differentiation progression in wild-type and PP7-modified cell lines by flow cytometry. Numbers are proportion of cells with indicated immunophenotype. [Ext. Data Fig. 1C]
Experiment 1	Day 5			Day 6			Day 7
	WT	PP7	PP7 + PCP	WT	PP7	PP7 + PCP	WT	PP7	PP7 + PCP
CD71-Ter119-	76.8	87	82	54.2	54.1	53.9667	45.1	31.4	50.2
CD71+Ter119-	22.6	12.8	17.3667	36.3	37	38.4667	38.9	48.2	38.3
CD71+Ter119+	0.28	0.12	0.203333	7.72	5.76	5.54	14.6	19.1	9.89333
CD71-Ter119+	0.36	0.1	0.446667	1.72	3.1	2.02667	1.37	1.33	1.60667
Experiment 2	Day 5			Day 6			Day 7
	WT	PP7	PP7 + PCP	WT	PP7	PP7 + PCP	WT	PP7	PP7 + PCP
CD71-Ter119-	55.3	68	65.3	42.5	47.7	39.15	33.7	43.1	36.3
CD71+Ter119-	39.2	27.1	29.75	50.2	45.4	54	54.6	47.8	54.45
CD71+Ter119+	1.84	1.23	1.355	5.96	5.3	5.55	11.3	8.73	8.925
CD71-Ter119+	3.66	3.59	3.615	1.33	1.53	1.275	0.4	0.37	0.345
Experiment 3	Day 5			Day 6			Day 7
	WT	PP7	PP7 + PCP	WT	PP7	PP7 + PCP	WT	PP7	PP7 + PCP
CD71-Ter119-	61	71.9	72.2	45.1	50.7	58.35	21.3	11.2	26.4
CD71+Ter119-	38.5	27.7	27.5	51.6	47.9	39.85	53.2	73.8	60.15
CD71+Ter119+	0.22	0.1	0.0705	2.3	0.49	0.7	24.8	14.7	7.9
CD71-Ter119+	0.32	0.3	0.215	0.97	0.92	1.085	0.66	0.3	0.515
Mean	Day 5			Day 6			Day 7
	WT	PP7	PP7 + PCP	WT	PP7	PP7 + PCP	WT	PP7	PP7 + PCP
CD71-Ter119-	64.3667	75.6333	73.1667	47.2667	50.8333	50.4889	33.3667	28.5667	37.6333
CD71+Ter119-	33.4333	22.5333	24.8722	46.0333	43.4333	44.1056	48.9	56.6	50.9667
CD71+Ter119+	0.78	0.483333	0.542944	5.32667	3.85	3.93	16.9	14.1767	8.90611
CD71-Ter119+	1.44667	1.33	1.42556	1.34	1.85	1.46222	0.81	0.666667	0.822222
Standard deviation	Day 5			Day 6			Day 7
	WT	PP7	PP7 + PCP	WT	PP7	PP7 + PCP	WT	PP7	PP7 + PCP
CD71-Ter119-	11.1384	10.0351	8.39186	6.14356	3.20208	10.0614	11.9035	16.1376	11.9559
CD71+Ter119-	9.38847	8.43465	6.59664	8.45833	5.70993	8.59671	8.6885	14.897	11.3338
CD71+Ter119+	0.918477	0.64671	0.70639	2.76495	2.91892	2.79727	7.03776	5.20477	0.996801
CD71-Ter119+	1.91691	1.95977	1.89965	0.3751	1.12468	0.497969	0.502096	0.575529	0.684646

## Sheet: Fig. 2B, Ext. Data Fig. 2
RT-qPCR of erythroid/ES cell markers during embryoid body differentiation time course. (Normalised to maximum value within time course for each gene.)
Experiment 1
	Hba-a1/2 (nascent)	Hba-x	Hba-a1/2	Nanog	Klf2	Hbb	Ter119	Gata2	CD44	Gata1	Flk1	Tal1	Runx1	CD71
mES	8.48617e-05	9.53114e-08	3.04966e-05	0.354743	0.984985	9.51416e-06	0.000131157	0.140737	0.058797	7.24424e-06	0.0145482	0.0098365	0.174323	0.88435
day 0	0.000226057	2.64528e-07	3.2424e-05	1	1	7.92818e-06	0.000177033	0.0757364	0.0236353	0.0252675	0.00780109	0.0166806	0.0709841	1
day 1	0.000268069	1.00744e-06	2.28845e-05	0.2941	0.42903	7.11407e-05	0.000242388	0.0553083	0.00708053	0.0133386	0.00543306	0.0254139	0.00934703	0.250416
day 2	4.25013e-05	4.42601e-06	3.28955e-05	0.273293	0.103375	7.9983e-05	0.000300256	0.100557	0.0267576	0.00439708	0.038786	0.060636	0.00657722	NA
day 3	0.000381029	1.61011e-05	0.0001358	0.668241	0.0197658	0.000402443	0.000184184	0.317271	0.0550351	0.0123079	1	0.121606	0.140981	0.230942
day 4	0.0097854	0.00192165	0.00809852	0.0336113	0.00496398	0.0251542	0.0228341	1	1	0.440981	0.860117	0.763992	0.576755	0.494247
day 5	0.352197	0.164288	0.472947	0.00729349	0.00790026	0.386994	0.529891	0.322793	0.489384	0.834921	0.616709	1	1	0.215275
day 6	0.47969	0.294987	0.569892	0.00147777	0.0321603	0.642669	1	0.150444	0.335753	1	0.696392	0.944717	0.202231	0.495576
day 7	1	1	1	3.07813e-07	0.0546926	1	0.873854	0.158275	0.201951	7.17942e-07	0.814282	0.69367	0.20562	0.227149
Experiment 2
	Hba-a1/2 (nascent)	Hba-x	Hba-a1/2	Nanog	Klf2	Hbb	Ter119	Gata2	CD44	Gata1	Flk1	Tal1	Runx1	CD71
mES	0.00335187	3.67796e-08	4.7843e-08	1	1	2.03441e-06	0.000212283	0.0345497	0.0140592	0.00744044		0.0100786	0.0226588	0.848811
day 0	0.00294532	4.08398e-08	5.31245e-08	0.688506	0.714151	2.25899e-06	0.000190934	0.0690859	0.0295624	0.0173897		0.0330623	0.04495	1
day 1	0.00491466	4.0564e-08	5.27657e-08	0.195421	0.209412	2.24373e-06	0.000404919	0.0562409	0.0181823	0.00716405		0.0615389	0.00987787	0.386176
day 2	0.00498246	7.24483e-08	9.42409e-08	0.311703	0.0507797	4.00736e-06	0.000263153	0.086262	0.0294672	0.00350637		0.0503468	0.0130272	0.226981
day 3	0.0269637	3.92222e-08	5.10203e-08	0.166989	0.0143698	0.00305431	0.000560093	0.343743	0.0711041	0.0137403		0.176115	0.0947235	0.23503
day 4	6.01189e-05	0.0167439	0.0212129	0.00964267	0.00353782	0.098852	0.078268	1	1	0.381254		1	1	0.426307
day 5	0.261322	0.365788	0.264832	0.00300942	0.0165351	0.38692	0.687431	0.28694	0.474997	0.892323		0.741058	0.399782	0.208152
day 6	0.416302	0.710184	0.492391	0.00413066	0.054132	0.425718	1	0.285925	0.544449	1		0.652304	0.314542	0.188048
day 7	1	1	1	0.00484363	0.0634703	1	0.967511	0.262467	0.42471	0.686781		0.62627	0.216758	0.193166
Experiment 3
20180604-05	Hba-a1/2 (nascent)	Hba-x	Hba-a1/2	Nanog	Klf2	Hbb	Ter119	Gata2	CD44	Gata1	Flk1	Tal1	Runx1	CD71
mES	1.26137e-05	2.63193e-08	6.81088e-08	1	1	6.98641e-07	0.000277014	8.10603e-06	0.0177029	0.0101353	0.00530045	0.0141965	0.121223	1
day 0	1.03563e-05	2.1609e-08	5.59195e-08	0.28227	0.377198	5.73607e-07	6.47011e-05	6.65532e-06	0.0157047	0.00773876	0.00524413	0.0187791	0.0566376	0.618842
day 1	1.02113e-05	2.13066e-08	5.51368e-08	0.175725	0.192788	5.65578e-07	0.000157505	6.56216e-06	0.0156314	0.00813229	0.0154365	0.087017	0.0355881	0.626265
day 2	1.03146e-05	2.1522e-08	5.56942e-08	0.183314	0.0314563	5.71296e-07	3.16497e-05	6.6285e-06	0.0183436	0.00223047	0.0110536	0.0283878	0.010964	0.284796
day 3	1.29736e-05	2.70701e-08	7.00517e-08	0.332704	0.0183913	7.18571e-07	0.000210251	0.336752	0.0833403	0.00557576	0.828977	0.112141	0.223332	0.635786
day 4	1.56414e-05	0.00832979	0.0124927	0.0181301	0.00392473	0.0439246	0.0290322	1	1	0.217552	0.692019	0.876463	0.774968	0.363764
day 5	0.0279312	0.109926	0.0857022	0.00507693	0.202984	0.199916	0.253245	0.436023	0.945547	0.50443	0.700858	0.621163	0.800168	0.821694
day 6	0.695978	0.643214	0.486955	0.00643526	0.275494	0.438119	0.75427	0.304134	0.721815	1	1	1	1	0.999837
day 7	1	1	1	0.0274254	0.190874	1	1	0.196517	0.505349	0.836553	0.894208	0.895097	0.670201	0.856454
average of 3 experiemnts
	Hba-a1/2 (nascent)	Hba-x	Hba-a1/2	Nanog	Klf2	Hbb	Ter119	Gata2	CD44	Gata1	Flk1	Tal1	Runx1	CD71
mES	0.00114978	5.28035e-08	1.02042e-05	0.784914	0.994995	4.0824e-06	0.000206818	0.0584318	0.0301863	0.00586099	0.0099243	0.0113705	0.106068	0.911054
day 0	0.00106058	1.08992e-07	1.08444e-05	0.656925	0.697116	3.58692e-06	0.000144223	0.0482763	0.0229675	0.0167986	0.00652261	0.0228407	0.0575239	0.872947
day 1	0.00173098	3.56436e-07	7.66412e-06	0.221748	0.277076	2.465e-05	0.000268271	0.0371853	0.0136314	0.00954498	0.0104348	0.0579899	0.018271	0.420953
day 2	0.00167843	1.50666e-06	1.10151e-05	0.256103	0.0618702	2.81872e-05	0.000198353	0.0622753	0.0248561	0.00337797	0.0249198	0.0464569	0.0101895	0.255888
day 3	0.00911924	5.38912e-06	4.53072e-05	0.389311	0.017509	0.00115249	0.000318176	0.332589	0.0698265	0.0105413	0.914489	0.136621	0.153012	0.367253
day 4	0.00328705	0.00899846	0.0139347	0.0204613	0.00414218	0.0559769	0.0433781	1	1	0.346595	0.776068	0.880152	0.783908	0.428106
day 5	0.213817	0.213334	0.274494	0.00512661	0.0758063	0.32461	0.490189	0.348585	0.636643	0.743891	0.658783	0.787407	0.733317	0.41504
day 6	0.530657	0.549462	0.516413	0.00401457	0.120595	0.502169	0.91809	0.246835	0.534006	1	0.848196	0.865674	0.505591	0.561154
day 7	1	1	1	0.0107564	0.103012	1	0.947122	0.205753	0.377336	0.507778	0.854245	0.738346	0.364193	0.42559
standard deviation
	Hba-a1/2 (nascent)	Hba-x	Hba-a1/2	Nanog	Klf2	Hbb	Ter119	Gata2	CD44	Gata1	Flk1	Tal1	Runx1	CD71
mES	0.00190741	3.71826e-08	1.75738e-05	0.372539	0.00866907	4.75122e-06	7.30816e-05	0.0733414	0.0248444	0.0052455	0.00653912	0.00245034	0.0769595	0.0790528
day 0	0.00163579	1.35041e-07	1.86885e-05	0.359906	0.31175	3.85292e-06	6.92175e-05	0.0419348	0.00695294	0.0087793	0.00180804	0.00891415	0.0130396	0.220061
day 1	0.00276016	5.63866e-07	1.31812e-05	0.0634273	0.131858	4.02709e-05	0.000125722	0.0322011	0.00581482	0.00332084	0.00707349	0.0309545	0.0149994	0.190323
day 2	0.00286142	2.52836e-06	1.89489e-05	0.0658982	0.0372198	4.48894e-05	0.000145556	0.0543979	0.00580042	0.00108899	0.0196098	0.0164723	0.00329399	0.0408818
day 3	0.0154549	9.27681e-06	7.83694e-05	0.255376	0.00280415	0.00165923	0.000209911	0.0137184	0.0141958	0.00435951	0.120931	0.0345292	0.0651431	0.232566
day 4	0.00562778	0.00743374	0.00667503	0.0121532	0.000737525	0.0382986	0.030374	0	0	0.115677	0.118863	0.118047	0.211764	0.0652599
day 5	0.167271	0.134798	0.193803	0.00214247	0.110223	0.107988	0.219799	0.0778161	0.267615	0.209356	0.0595023	0.193625	0.305642	0.352191
day 6	0.146638	0.222911	0.0463944	0.00248079	0.134595	0.121835	0.141872	0.0839714	0.193243	0	0.214683	0.186839	0.431838	0.409848
day 7	0	0	0	0.0146374	0.0762171	0	0.0654979	0.0527065	0.157149	0.446079	0.0565161	0.139871	0.265069	0.373526

## Sheet: Ext. Data Fig. 3
smFISH counts
	Number of active alleles			Total number of cells analysed
Genotype	0	1	2
WT	66	42	14	122
PP7	66	26	9	101
PP7 + PCP	79	17	6	102

## Sheet: Ext. Data Fig. 5
Manual analysis of nascent transcription of cells at day 5, 6, 7 of differentiation. Spot intensity in arbitrary units. T = time point. Frame interval = 5 min. NaN = data not recorded. [Ext. Data Fig. 5]															Automated analysis of nascent transcription of cells at day 5, 6, 7 of differentiation. Spot intensity in arbitrary units. T = time point. Frame interval = 5 min. NaN = data not recorded. [Ext. Data Fig. 5]
T1	T2	T3	T4	T5	T6	T7	T8	T9	T10	T11	T12	T13			T1	T2	T3	T4	T5	T6	T7	T8	T9	T10	T11	T12	T13
11.2472	7.08865	3.20715	5.76852	8.29638	14.2404	4.06981	12.0113	NaN	NaN	NaN	NaN	NaN			1833	765.763	93.006	785.828	1743.8	2712.42	921.864	1551.44	NaN	NaN	NaN	NaN	NaN
8.25321	5.96529	0.0203733	-0.102885	1.48521	3.59894	2.09946	3.70997	4.61047	1.85397	NaN	NaN	NaN			2434.96	1253.68	166.447	66.1053	261.486	874.559	595.228	478.83	819.113	730.667	NaN	NaN	NaN
13.5677	15.4861	12.0854	15.2827	9.36174	2.50164	8.14258	NaN	NaN	NaN	NaN	NaN	NaN			1749.86	2620.88	1926.87	1785.97	873.51	278.138	887.235	NaN	NaN	NaN	NaN	NaN	NaN
3.07036	3.24763	-0.581939	2.31007	4.06756	2.1618	1.32564	1.1212	1.54722	-0.0964732	-0.118175	0.0802424	-1.20291			409.362	267.78	-1.73428	330.813	467.975	404.795	137.553	187.473	309.093	236.899	60.1732	116.759	108.131
19.6462	36.5881	15.7345	26.2156	25.6262	29.4402	16.7537	31.73	21.1049	3.96579	6.46133	NaN	NaN			284.939	3932.97	1299.34	2708.38	1952.21	2767.78	2101.22	3996.39	2225.25	832.516	469.835	NaN	NaN
13.4911	9.04158	5.96594	3.53626	2.7041	1.66968	0.869588	1.34269	0.539038	1.15559	-1.38813	1.48258	0.835731			1920.11	1732.53	897.748	726.961	321.617	587.874	427.569	221.307	374.288	455.524	334.824	99.9574	204.445
6.19393	2.8495	4.84064	4.71487	2.52935	-0.195194	1.33042	1.26427	2.24187	0.785676	0.268698	1.83188	0.894298			886.101	287.938	627.458	480.912	450.068	105.725	233.472	398.796	391.263	166.105	218.949	29.6641	190.219
11.9997	7.36085	11.0487	12.1983	4.12267	5.10048	5.41616	3.54393	9.69171	4.90194	NaN	NaN	NaN			1738.45	735.249	745.039	1416.96	315.013	499.968	438.65	291.546	1162.63	408.816	NaN	NaN	NaN
6.91624	1.33964	24.636	3.92267	38.334	22.8407	3.96785	14.0073	4.01107	4.74865	3.30491	2.41509	4.42946			982.752	415.328	3318.75	542.031	2539.96	1678.75	345.325	1302.52	490.159	410.665	150.835	276.926	160.725
9.62364	11.6636	25.1222	11.6773	4.43667	3.26169	0.304522	2.82325	10.085	8.46609	7.03428	13.886	7.38191			1176.55	830.56	2777.93	1611.5	82.1937	212.401	291.543	435.006	1051.21	1012.22	618.503	1772.9	866.21
19.945	8.26696	4.80646	5.43426	3.75823	2.11454	-1.18521	2.97633	7.67436	1.40684	2.5559	1.94808	1.49625			1140.52	560.327	704.443	448.089	438.049	212.753	230.291	-113.227	754.163	304.226	-182.328	80.8227	165.778
8.35601	9.10875	5.40048	6.43137	2.31852	3.13059	2.81646	4.22858	1.76612	1.2604	1.16801	2.41772	3.11016			1033.15	1064.55	665.27	980.362	240.233	0.250058	239.978	98.3121	156.661	250.626	315.249	81.9863	322.016
8.72147	0.947617	4.25947	-1.20842	-0.997968	-0.0226297	-0.433358	-0.488801	3.21171	3.1806	6.57788	NaN	NaN			1496.02	216.429	821.609	189.678	422.868	222.824	120.191	-72.9707	441.567	437.657	1019.22	NaN	NaN
24.0039	5.35172	11.8329	5.68185	9.42163	2.7212	7.34222	21.6851	14.8059	-0.301084	2.18594	1.53623	4.15443			2927.26	402.727	1921.81	1021.82	732.718	151.135	845.389	2971.3	1966.21	198.268	605.086	623.377	601.305
9.14642	5.78233	2.40136	1.09387	2.43812	0.455036	-0.183803	-0.133133	0.272227	-0.353696	-0.531537	-1.18528	-0.0635858			2133.1	910.76	496.602	294.514	426.441	14.4395	-60.7827	-11.2027	-20.7306	92.3728	57.4341	131.408	55.371
13.4307	8.94198	7.35455	6.90282	7.07407	7.60944	7.82005	7.86335	7.59271	8.30819	8.24619	7.54941	9.36713			1660.54	1371.23	1254.98	729.407	948.221	989.7	1173.15	821.728	1153.77	1270.67	1041.17	1309.95	1084.74
12.1374	9.46767	7.80853	1.88316	-0.0508699	-0.409894	-0.0332611	-0.483264	-0.86381	0.237719	-2.78024	0.599678	0.305219			981.737	60.8276	69.9081	427.149	269.052	442.502	213.105	136.375	20.1983	12.6846	-29.8976	74.6233	-78.6686
15.9465	9.02428	6.05963	3.51877	2.3721	0.388161	-1.14855	-1.82736	-1.71672	-0.761321	-1.4392	-1.58827	-0.916961			2006.57	524.876	1171.44	400.796	577.049	253.837	-71.7665	72.7781	105.365	63.3072	87.473	-112.378	41.9436
7.71046	7.09041	6.037	4.65716	5.14936	4.77031	-1.16825	-2.20468	-1.47262	-0.509165	1.32892	0.690767	1.91899			666.858	387.468	562.895	389.717	440.032	432.796	259.595	41.2935	178.18	111.558	206.923	95.7026	186.152
4.12747	5.41675	8.59684	13.486	6.98678	2.04833	1.29104	10.6491	7.70842	6.74916	14.1786	0.431668	15.7508			318.29	383.536	1023.7	1829.59	1042.79	281.222	132.112	1461.53	903.753	769.449	1935.74	67.5778	1590.22
3.50811	0.661372	-0.920252	-1.26133	-2.3148	-1.39644	-2.29591	-2.34976	-2.24678	-2.17214	-1.40872	-0.496974	-0.495084			720.727	249.766	23.7809	194.345	246.685	-93.5327	72.003	70.1886	-24.1598	167.057	9.63205	56.72	138.741
15.18	14.7313	10.6694	8.67165	7.53558	6.49579	7.55676	5.26441	1.35846	0.361038	-0.0154043	-0.146341	-1.13607			1390.31	1737.45	1244.59	1397.82	659.541	863.253	933.985	676.485	76.2459	221.48	30.7202	-48.7972	80.9675
2.62091	1.6551	-0.460525	-0.986697	0.225787	0.655477	-0.480418	-0.457541	-0.596793	-0.333209	-0.628621	-0.172075	-0.637573			549.012	145.827	123.938	277.886	7.94298	159.256	209.581	82.3765	-69.1537	121.305	58.6019	288.441	-11.6113
0.477479	0.479511	0.667455	0.619707	3.49373	3.958	3.30274	3.511	3.12698	4.50456	4.25363	3.48458	3.06501			-366.956	-139.104	260.257	386.043	659.216	517.324	347.23	615.525	457.429	862.026	705.825	590.981	474.838
8.58946	4.3781	3.65113	2.80011	0.0691386	2.11178	0.275538	0.383313	2.02739	1.90538	2.46357	0.61208	0.317224			887.994	1032.01	809.507	382.084	19.2431	304.879	69.0721	-210.992	460.974	351.761	558.169	161.618	-10.578
3.33648	0.394057	0.101015	-0.118017	0.476069	1.17317	1.48622	2.10931	0.41506	0.459066	0.48407	-0.0160023	0.185027			459.974	147.121	-7.91252	76.4051	284.33	122.719	131.616	-35.8621	123.174	32.2543	-69.8543	308.812	138.009
7.47443	5.5087	6.95095	5.09691	4.9891	0.212695	5.56406	1.41117	4.54817	NaN	NaN	NaN	NaN			341.274	790.666	924.871	438.739	111.868	106.824	670.384	298.041	385.756	NaN	NaN	NaN	NaN
8.14016	5.43401	5.1273	2.07005	1.71502	3.2752	2.99413	1.60259	1.81857	1.08286	2.7604	3.88073	2.22686			1569.99	719.935	665.696	13.9275	267.172	11.2892	317.931	143.511	163.983	404.999	295.773	516.644	459.258
2.65716	5.11858	-0.129548	9.6594	9.15444	7.39183	10.762	14.8621	13.1109	8.83482	NaN	NaN	NaN			161.436	50.5466	-6.02764	287.557	952.48	169.683	1362.11	1826.59	1188.44	1999.92	NaN	NaN	NaN
7.16882	2.50584	2.68112	2.48699	-0.155496	5.34434	1.36836	0.765227	1.21287	1.24302	1.09695	1.65014	1.43904			852.813	152.952	10.8249	1809.87	473.619	182.673	97.0075	81.8434	32.2385	-92.5406	32.6538	114.435	-45.1937
6.7294	-1.25662	-2.15749	-1.43119	-0.933815	-0.654659	-1.69553	-1.83057	-1.45672	-2.49182	-0.916522	-0.671952	-1.51272			699.219	410.752	81.1891	-145.443	54.946	198.477	82.4653	69.2522	233.14	-42.1487	104.03	12.0005	151.873
4.90568	2.2345	0.0446717	0.362844	-1.31645	0.168659	-1.17423	-0.0802268	3.13887	2.7578	4.27755	5.55844	6.14555			660.62	187.875	138.695	255.54	77.2069	94.6621	86.5975	155.569	289.549	485.206	680.987	649.457	900.612
13.0357	2.80122	-0.31898	-0.0521967	-0.347978	-0.171089	0.503602	-0.647626	0.388576	-0.494902	-0.320913	0.121792	0.286115			1855.39	350.865	84.2221	60.9307	-138.499	87.9248	52.0945	116.91	7.58028	204.746	29.4702	261.453	-50.2553
9.40289	3.50279	8.37068	6.81486	2.12181	2.17655	2.53681	0.139511	1.78009	1.10903	0.560694	0.629567	0.79027			1042.73	73.1919	801.502	731.879	83.834	193.149	76.7447	136.203	211.011	99.0024	-48.1652	154.817	141.246
20.5124	3.20001	1.87046	-0.879572	-0.460952	3.56375	-0.66399	-0.765118	-2.48585	-2.28438	-1.09045	-2.31573	-1.4001			2363.32	49.0608	363.67	-53.3759	331.794	69.4981	28.0747	-142.463	-90.47	-99.6818	310.55	-159.946	-165.683
26.879	7.51417	7.25052	8.13626	1.53196	23.3188	15.3041	0.120627	1.9395	0.849555	5.72804	3.72219	0.709973			2742.55	966.131	717.063	820.064	340.872	2967.1	1647.14	74.6289	90.5779	135.024	387.761	322.274	392.874
1.85661	0.992003	1.3004	-0.812928	0.819659	0.656929	0.645391	1.05618	-0.381946	0.675918	-0.074274	-0.395647	0.567752			185.971	21.3803	517.995	15.6901	169.105	112.092	184.947	170.73	40.9693	94.6617	141.417	6.25071	196.666
5.85418	8.19765	16.6871	9.31492	5.31353	4.96576	3.48772	2.42941	4.00638	4.22524	2.86913	NaN	NaN			1032.25	1568.6	2235.22	1565.89	617.598	724.754	282.481	429.736	399.32	863.595	293.432	NaN	NaN
7.70777	5.88474	4.61848	1.15704	2.81381	4.15354	3.05256	1.35132	3.29808	6.33711	5.14721	4.27726	3.29035			1283.79	870.35	433.407	10.3324	273.806	358.961	262.918	-11.4309	273.94	695.31	638.53	419.525	702.682
12.8418	8.53687	4.85238	3.9852	2.20989	2.14396	2.23687	2.61251	2.54857	1.58649	3.62754	3.33782	4.70452			1880.11	1036.5	713.823	415.53	82.2739	138.982	124.654	194.437	312.947	90.4383	250.867	338.811	371.228
33.1297	41.9325	6.572	1.89436	0.320425	18.8543	2.78704	20.1689	8.67309	8.73605	1.83516	5.66523	9.02265			3388.8	2966.05	356.436	-29.5075	99.7532	2071.48	228.983	2593.37	1028.84	1115.16	55.3303	753.026	1363.2
17.2164	1.19187	8.37935	4.30123	5.12887	5.88786	4.3594	0.253631	2.21975	-1.04217	0.891522	-0.907731	1.56374			1549.37	-134.648	590.866	169.112	445.29	153.192	362.807	-35.2408	-61.8906	-12.4697	55.4057	29.9499	396.292
11.0015	12.6777	2.98731	3.02259	5.16129	5.73339	1.5542	2.46098	1.44932	1.37495	2.11009	2.23882	2.83666			1583.52	1322.57	22.4152	10.3465	459.666	526.34	312.037	263.368	81.8309	258.726	213.68	274.383	305.37
0.887684	6.90988	14.0688	13.7577	8.29387	11.0573	15.4619	-1.63122	23.0369	NaN	NaN	NaN	NaN			52.8526	425.924	1635.92	1184.6	363.904	545.341	1635.05	292.121	2200.36	NaN	NaN	NaN	NaN
8.37594	10.6973	11.0578	9.81607	10.1061	13.4567	12.4415	13.3248	12.4365	12.2431	11.8937	11.8171	10.5412			1049.44	1642.07	1599.93	1414.22	1458.53	1425.75	1276.67	1006.24	1540.79	2020.09	1726.78	823.87	1493.97
6.20944	5.47507	6.4708	5.13763	5.7657	5.7891	6.35377	4.27258	6.04462	7.85469	6.32744	5.93734	5.4029			887.807	1027.12	1078.32	996.968	875.767	936.2	795.897	578.032	930.845	795.313	695.753	899.327	644.305
7.00701	6.30603	6.52982	4.36401	-0.206224	-0.668611	1.0191	-0.701903	-1.34185	-0.512324	0.193278	-1.32335	-0.773111			890.687	902.326	603.82	511.978	149.528	201.335	11.6984	-29.948	-112.651	86.8489	60.777	-3.11423	148.596
32.1212	9.26233	-0.215776	1.54699	1.31784	0.562623	1.05392	-2.87375	-3.25269	-0.795341	-3.56833	-1.84926	0.986151			2582.8	1188.7	252.119	-19.5688	226.735	63.7157	31.8321	33.9566	15.9268	35.3594	76.9309	61.9149	47.0443
13.1785	3.85405	5.20316	0.625247	-0.838265	-1.31164	-0.547338	-0.0670612	-0.431953	0.383629	-1.06509	-0.0147929	NaN			1759.63	448.008	635.513	417.171	38.5938	38.1188	-28.736	67.2511	81.3428	119.127	160.168	19.2593	NaN
8.56102	3.37054	1.20285	-0.448621	1.63286	-0.217454	-0.262512	-1.03242	-0.275246	-0.453519	0.263491	-0.868836	-1.05788			1060.4	587.47	-24.9368	-241.674	-181.503	-80.7151	-38.4258	-58.8807	-60.706	-133.26	-22.0803	-122.817	157.902
14.9625	12.4066	7.18242	2.85375	2.74421	-0.860929	2.27916	3.8761	2.12734	1.59887	1.19531	-0.198898	-0.0855164			2049.42	1584.69	836.569	522.629	-80.839	282.821	331.859	394.794	202.489	141.031	-16.6332	-245.16	-142.749
5.21321	4.46409	-0.00862163	0.908145	4.33476	3.31741	2.75988	-0.410006	-0.484727	-0.891859	-0.903355	-0.291219	-0.165727			753.758	736.737	116.691	-37.4743	785.662	434.894	489.152	192.645	238.063	290.415	116.95	43.9586	272.891
19.2884	1.392	0.410175	-0.244063	1.95993	1.76319	1.90982	0.672798	0.0927997	-0.237567	-0.999453	-0.505759	-0.1624			1855.88	255.628	-27.96	142.136	-123.61	-153.319	132.886	-117.326	115.728	363.25	-27.3567	255.436	8.26011
17.0233	12.5863	12.6562	12.8579	12.8201	12.8501	9.51783	10.8038	8.79725	8.91557	7.50254	8.08831	5.80438			2290.4	1474.18	1614.63	1470.19	1632.54	1658.31	1456.7	1547.98	722.729	712.31	698.451	664.282	499.466
12.9771	0.586464	2.29744	2.07181	0.704305	16.3717	21.4114	31.163	12.0938	10.2284	8.76956	1.92382	9.81186			1113.36	122.795	244.924	129.524	277.076	2649.23	2366.37	2925.32	1196.43	1087.89	901.197	104.36	1098.86
8.03212	6.90144	3.69427	3.01253	0.145736	3.52603	3.18859	3.41355	2.18409	2.08236	2.87658	2.50686	2.01879			961.816	658.856	472.185	485.83	99.749	355.303	424.305	270.912	281.261	368.652	299.064	179.878	236.41
6.95971	4.24104	2.91789	3.41032	1.50828	1.12957	0.723599	1.04593	0.943499	1.06754	0.151298	0.0441678	0.0357101			1073.21	927.013	629.214	-126.911	-45.0813	47.5182	147.529	164.901	-19.1137	211.94	470.309	452.172	174.265
6.29491	9.2042	3.13906	16.4288	5.35461	25.2733	6.34971	20.905	-0.623924	-0.373824	0.671646	0.274845	-0.56648			779.986	817.84	423.452	2561.84	817.29	3065.08	142.872	3058.65	7.09294	-124.924	-25.9327	54.9373	191.577
28.8949	16.9579	15.0406	13.7905	13.2093	10.5094	7.6894	8.79264	7.59423	8.65866	5.6206	4.67721	5.42656			4097.55	2254.31	2055.1	2083.82	1768.28	1226.11	809.17	856.018	823.812	784.802	629.626	673.804	762.325
4.73099	7.39792	1.09258	-0.626732	0.290825	12.7053	5.48413	3.90978	0.626732	3.35996	4.0689	1.1465	0.858332			262.376	577.715	340.631	71.7831	98.4498	1446.19	-75.071	465.214	57.7391	536.644	560.799	205.201	72.7176

## Sheet: Ext. Data Fig. 6
Cell surface marker intensity (logicle transformed – see Logicle Transform sheet) [Ext. Data Fig. 6B]		Day of differentiation
CD71	Ter119
0.70894	0.490471	5
0.498687	0.484375	5
0.601692	0.488032	5
0.724702	0.490162	5
0.716487	0.491332	5
0.722253	0.471703	5
0.739127	0.485388	5
0.737549	0.496201	5
0.801779	0.501482	5
0.672471	0.491557	5
0.659943	0.507232	5
0.676045	0.48184	5
0.833236	0.51978	5
0.842157	0.477318	5
0.820774	0.495243	5
0.619497	0.495395	5
0.748897	0.494508	5
0.664564	0.490423	5
0.74728	0.499557	5
0.625229	0.489294	5
0.817876	0.490804	5
0.830476	0.481828	5
0.805443	0.49236	5
0.725311	0.48884	5
0.626839	0.499634	5
0.589448	0.486898	5
0.661604	0.508646	5
0.501235	0.481786	5
0.558283	0.500931	5
0.610028	0.508488	5
0.637251	0.499791	5
0.596345	0.49718	5
0.607328	0.495081	5
0.793101	0.490099	5
0.825376	0.500722	5
0.707727	0.486277	5
0.776044	0.483371	5
0.647444	0.480833	5
0.722937	0.496668	5
0.642759	0.491471	5
0.726891	0.509342	5
0.770581	0.48971	5
0.737558	0.513808	5
0.792022	0.483644	5
0.822878	0.485231	5
0.579336	0.4958	5
0.664349	0.477861	5
0.874789	0.502761	5
0.527228	0.488084	5
0.774999	0.502099	5
0.641653	0.499068	5
0.761418	0.500474	5
0.497455	0.482444	5
0.517244	0.488373	5
0.650563	0.479749	5
0.611241	0.482904	5
0.699371	0.486478	5
0.760798	0.488196	5
0.774326	0.489443	5
0.758939	0.488351	5
0.505731	0.482566	5
0.625468	0.489717	5
0.512918	0.502075	5
0.797283	0.502786	5
0.688309	0.491809	5
0.854994	0.491431	5
0.771253	0.508793	5
0.79086	0.502348	5
0.705892	0.505332	5
0.829418	0.49588	5
0.630275	0.50187	5
0.768136	0.50699	5
0.777545	0.499643	5
0.603545	0.50514	5
0.745487	0.494198	5
0.566772	0.498341	5
0.661678	0.489258	5
0.582162	0.492981	5
0.862782	0.499023	5
0.562977	0.489854	5
0.770024	0.500196	5
0.708007	0.501926	5
0.861065	0.483689	5
0.692456	0.49668	5
0.607056	0.498648	5
0.690611	0.482233	5
0.832424	0.497868	5
0.687366	0.492693	5
0.783291	0.49865	5
0.76323	0.495333	5
0.76615	0.510152	5
0.712308	0.501136	5
0.665555	0.501435	5
0.811077	0.50068	5
0.803061	0.48905	5
0.712332	0.483948	5
0.742351	0.501562	5
0.662574	0.489011	5
0.720933	0.488686	5
0.642727	0.492645	5
0.664807	0.508459	5
0.826586	0.500977	5
0.832647	0.505591	5
0.8561	0.494282	5
0.651328	0.489869	5
0.52246	0.504564	5
0.810365	0.497956	5
0.82846	0.513349	5
0.723171	0.508095	5
0.542552	0.495056	5
0.696999	0.49471	5
0.669016	0.500862	5
0.574891	0.496786	5
0.673021	0.494257	5
0.688716	0.4981	5
0.802969	0.49227	5
0.784694	0.495951	5
0.658052	0.504811	5
0.627878	0.505412	5
0.710393	0.486303	5
0.698153	0.506956	5
0.779101	0.489381	5
0.536114	0.478733	5
0.877862	0.4958	5
0.855771	0.490828	5
0.803245	0.49742	5
0.751469	0.481313	5
0.697833	0.501845	5
0.66114	0.492861	5
0.506347	0.50526	5
0.758594	0.493001	5
0.672629	0.506342	5
0.41773	0.492105	5
0.827047	0.504374	5
0.714178	0.495118	5
0.816561	0.498405	5
0.625319	0.492619	5
0.737527	0.509494	5
0.785882	0.519921	5
0.689778	0.488212	5
0.415505	0.489775	5
0.733795	0.494354	5
0.815655	0.487566	5
0.646689	0.496088	5
0.745162	0.501747	5
0.815208	0.501306	5
0.848025	0.509594	5
0.515172	0.492785	5
0.604588	0.512289	5
0.680231	0.495446	5
0.85146	0.49253	5
0.733829	0.495656	5
0.654325	0.502124	5
0.793112	0.492068	5
0.754093	0.48063	5
0.814665	0.494671	5
0.558016	0.491877	5
0.740172	0.51422	5
0.707562	0.480878	5
0.528652	0.488384	5
0.59407	0.495821	5
0.540859	0.496023	5
0.687529	0.498548	5
0.855729	0.493557	5
0.883753	0.494593	5
0.706984	0.488961	5
0.708285	0.497807	5
0.613245	0.487657	5
0.628862	0.492218	5
0.755694	0.507124	5
0.72474	0.489112	5
0.527394	0.488838	5
0.764356	0.504916	5
0.652472	0.503376	5
0.676056	0.498175	5
0.746237	0.562102	5
0.795578	0.514099	5
0.717612	0.505762	5
0.718263	0.498304	5
0.764458	0.512623	5
0.771141	0.496351	5
0.678285	0.497343	5
0.725803	0.492583	5
0.670158	0.486297	5
0.837534	0.505274	5
0.752954	0.515686	5
0.596081	0.503962	5
0.545954	0.50816	5
0.492245	0.484209	5
0.849613	0.504181	5
0.861198	0.505632	5
0.60172	0.497485	5
0.706881	0.508814	5
0.480167	0.50377	5
0.722544	0.490423	5
0.700706	0.50275	5
0.707444	0.494672	5
0.507157	0.504709	5
0.787529	0.47435	5
0.73219	0.486145	5
0.550641	0.485717	5
0.489095	0.495233	5
0.683088	0.48861	5
0.814042	0.503097	5
0.752219	0.487688	5
0.743325	0.485734	5
0.840647	0.597189	6
0.841698	0.534643	6
0.900141	0.508909	6
0.851325	0.498596	6
0.892604	0.525335	6
0.933187	0.50957	6
0.820768	0.551106	6
0.854041	0.512926	6
0.886804	0.516037	6
0.875571	0.536942	6
0.990193	0.671927	6
0.851362	0.521694	6
0.495038	0.508606	6
0.735205	0.515752	6
0.89833	0.525506	6
0.800375	0.532333	6
0.518879	0.540278	6
0.883197	0.524042	6
0.515214	0.497453	6
0.5855	0.504194	6
0.719032	0.501079	6
0.919111	0.520353	6
0.878185	0.521627	6
0.831958	0.515938	6
0.772537	0.506043	6
0.520252	0.50147	6
0.838688	0.576226	6
0.744294	0.531603	6
0.882199	0.526479	6
0.538911	0.511954	6
0.659852	0.494142	6
0.747677	0.49057	6
0.588412	0.506756	6
0.692384	0.50795	6
0.723986	0.501132	6
0.603746	0.510261	6
0.644231	0.486569	6
0.836158	0.497265	6
0.48283	0.512748	6
0.584038	0.496524	6
0.728681	0.512163	6
0.622056	0.484764	6
0.603471	0.482569	6
0.721215	0.490833	6
0.814514	0.525061	6
0.868486	0.502176	6
0.849452	0.521226	6
0.642713	0.500687	6
0.557793	0.497967	6
0.775761	0.512966	6
0.73469	0.518962	6
0.665078	0.55564	6
0.807987	0.500806	6
0.878454	0.508098	6
0.919551	0.533413	6
0.7778	0.497612	6
0.732311	0.509317	6
0.669243	0.49473	6
0.569415	0.492437	6
0.75645	0.529445	6
0.914305	0.536203	6
0.731887	0.500529	6
0.680507	0.483484	6
0.746902	0.530827	6
0.89819	0.51735	6
0.566739	0.496724	6
0.57453	0.509084	6
0.803607	0.527089	6
0.848737	0.524263	6
0.597954	0.502899	6
0.672506	0.529793	6
0.73126	0.515047	6
0.851148	0.523498	6
0.722443	0.506428	6
0.644222	0.518671	6
0.689227	0.503697	6
0.689432	0.492703	6
0.793465	0.507403	6
0.669489	0.509001	6
0.74443	0.517923	6
0.862795	0.538732	6
0.655766	0.504029	6
0.780261	0.525543	6
0.689069	0.516211	6
0.707187	0.497239	6
0.573611	0.488231	6
0.7553	0.502343	6
0.702639	0.531539	6
0.636392	0.499378	6
0.812748	0.495628	6
0.860493	0.498957	6
0.790998	0.542596	6
0.583311	0.490662	6
0.74835	0.513439	6
0.61688	0.510507	6
0.744442	0.518072	6
0.872934	0.52038	6
0.603463	0.564948	6
0.717696	0.517958	6
0.747472	0.501036	6
0.662079	0.487004	6
0.774053	0.487829	6
0.661096	0.504291	6
0.837682	0.523045	6
0.833715	0.492832	6
0.793757	0.494093	6
0.744767	0.49942	6
0.515177	0.494868	6
0.70667	0.484372	6
0.595205	0.485892	6
0.858881	0.576479	6
0.852704	0.512611	6
0.630423	0.486501	6
0.768976	0.519218	6
0.815221	0.525046	6
0.795412	0.520099	6
0.842743	0.545757	6
0.544266	0.486598	6
0.795413	0.505133	6
0.481995	0.544733	6
0.807471	0.487201	6
0.730591	0.495122	6
0.6143	0.521323	6
0.579476	0.50115	6
0.829031	0.529611	6
0.760416	0.50804	6
0.693943	0.523081	6
0.593346	0.501145	6
0.707711	0.499876	6
0.796025	0.5041	6
0.84983	0.508342	6
0.66711	0.489387	6
0.788056	0.517072	6
0.76232	0.520262	6
0.642774	0.530632	6
0.605081	0.506017	6
0.727671	0.507172	6
0.739952	0.488579	6
0.726129	0.499257	6
0.613376	0.497418	6
0.667565	0.491965	6
0.68488	0.494046	6
0.700247	0.494322	6
0.845778	0.51257	6
0.864433	0.510011	6
0.66668	0.495506	6
0.835989	0.587961	6
0.810287	0.510647	6
0.732599	0.502067	6
0.607417	0.494276	6
0.804316	0.528426	6
0.833807	0.49942	6
0.601079	0.49864	6
0.864387	0.516518	6
0.793773	0.482285	6
0.63717	0.489681	6
0.586526	0.491536	6
0.708302	0.507355	6
0.776905	0.51349	6
0.641789	0.482625	6
0.607028	0.512424	6
0.591991	0.493432	6
0.530509	0.499198	6
0.718736	0.490305	6
0.688245	0.504618	6
0.80843	0.512714	6
0.696594	0.500617	6
0.809853	0.511118	6
0.881373	0.485649	6
0.886388	0.508619	6
0.724931	0.484991	6
0.806869	0.530886	6
0.514458	0.511237	6
0.633298	0.482723	6
0.578108	0.560779	6
0.769813	0.495781	6
0.82755	0.482818	6
0.702029	0.49065	6
0.823322	0.513776	6
0.591004	0.506207	6
0.745284	0.509153	6
0.803066	0.542457	6
0.714571	0.501783	6
0.621807	0.498342	6
0.867336	0.516147	6
0.679358	0.513821	6
0.655133	0.513426	6
0.879266	0.545702	6
0.790015	0.50043	6
0.834982	0.511777	6
0.695539	0.49065	6
0.890419	0.51335	6
0.810835	0.486585	6
0.669947	0.521049	6
0.832945	0.5052	6
0.831775	0.469549	6
0.747359	0.516257	6
0.909706	0.496873	6
0.631178	0.498461	6
0.892314	0.507088	6
0.624997	0.507986	6
0.589932	0.502119	6
0.583404	0.507971	6
0.838437	0.503566	6
0.875838	0.540571	6
0.866943	0.571669	6
0.741685	0.497631	6
0.814207	0.49595	6
0.883376	0.507413	6
0.640021	0.543595	6
0.814982	0.49819	6
0.86548	0.494233	6
0.742498	0.51972	6
0.762058	0.514372	6
0.597329	0.496462	6
0.578969	0.514514	6
0.783655	0.512458	6
0.9104	0.605892	7
0.525753	0.51887	7
0.89771	0.528139	7
0.568396	0.497445	7
0.813247	0.534301	7
0.862838	0.681417	7
0.681951	0.498161	7
0.8069	0.493183	7
0.857565	0.517302	7
0.910437	0.536668	7
0.667276	0.480179	7
0.828334	0.533982	7
0.86625	0.511712	7
0.479612	0.468713	7
0.902	0.715533	7
0.68757	0.483226	7
0.694989	0.548207	7
0.85002	0.57372	7
0.630297	0.547862	7
0.80304	0.518427	7
0.875677	0.581482	7
0.858256	0.505976	7
0.740048	0.504797	7
0.715239	0.503117	7
0.720156	0.678542	7
0.907192	0.548752	7
0.89718	0.498565	7
0.822695	0.493896	7
0.861351	0.510527	7
0.749088	0.528807	7
0.843491	0.578573	7
0.867738	0.510864	7
0.841215	0.555823	7
0.908619	0.58383	7
0.594711	0.533142	7
0.809468	0.572523	7
0.817854	0.518067	7
0.769697	0.506163	7
0.773313	0.483805	7
0.917158	0.51304	7
0.8338	0.515571	7
0.909102	0.566215	7
0.589611	0.487112	7
0.621293	0.540132	7
0.841291	0.564401	7
0.802912	0.608017	7
0.801328	0.534059	7
0.518893	0.528894	7
0.651733	0.508617	7
0.834957	0.527936	7
0.880822	0.561294	7
0.590427	0.509836	7
0.947809	0.5211	7
0.716387	0.526236	7
0.837981	0.525924	7
0.622582	0.633108	7
0.813299	0.540866	7
0.902301	0.52451	7
0.603072	0.503444	7
0.875877	0.516131	7
0.82657	0.527443	7
0.725968	0.558212	7
0.682525	0.499788	7
0.894489	0.463097	7
0.914635	0.498049	7
0.87246	0.568235	7
0.763367	0.513727	7
0.914695	0.508559	7
0.752518	0.544301	7
0.958434	0.557781	7
0.89245	0.550011	7
0.663353	0.506606	7
0.634664	0.493341	7
0.901035	0.629409	7
0.71315	0.528383	7
0.79286	0.508721	7
0.539482	0.510785	7
0.775383	0.527292	7
0.926025	0.621272	7
0.82427	0.539504	7
0.642919	0.505628	7
0.664015	0.519005	7
0.43332	0.473583	7
0.754562	0.626055	7
0.789558	0.517827	7
0.844333	0.539468	7
0.80444	0.514564	7
0.925405	0.495922	7
0.702836	0.521679	7
0.774329	0.518873	7
0.625486	0.503959	7
0.616925	0.515633	7
0.768274	0.538433	7
0.491156	0.539437	7
0.381346	0.47307	7
0.654043	0.525468	7
0.759149	0.615662	7
0.943575	0.511143	7
0.500732	0.499952	7
0.591657	0.501438	7
0.649879	0.514939	7
0.717308	0.51007	7
0.755462	0.562452	7
0.930339	0.615891	7
0.699331	0.494173	7
0.556917	0.514605	7
0.700712	0.5281	7
0.897716	0.492448	7
0.810445	0.50611	7
0.794635	0.534264	7
0.805929	0.513039	7

## Sheet: Ext. Data Fig. 7
Fast frame rate (10s) nascent transcription measurements of Hba-a1-PP7 cells. Intensity of transcription spot measured (a.u.) T = time point. NaN = data not recorded. [Ext. Data Fig. 7]
T1	T2	T3	T4	T5	T6	T7	T8	T9	T10	T11	T12	T13	T14	T15	T16	T17	T18	T19	T20	T21	T22	T23	T24	T25	T26	T27	T28	T29	T30	T31	T32	T33	T34	T35	T36	T37	T38	T39	T40	T41	T42	T43	T44	T45	T46	T47	T48	T49	T50
341.103	248.415	353.048	696.973	305.724	309.145	361.045	285.228	413.286	426.756	240.454	319.034	354.214	358.52	225.568	511.481	509.804	529.354	308.722	383.9	452.306	417.149	64.5934	160.454	133.347	296.683	216.932	198.421	339.294	483.861	317.472	NaN	NaN	NaN	NaN	NaN	NaN	NaN	NaN	NaN	NaN	NaN	NaN	NaN	NaN	NaN	NaN	NaN	NaN	NaN
569.342	376.99	702.152	748.583	550.544	544.802	428.143	933.321	626.716	519.215	741.261	633.879	858.997	979.226	663.464	978.78	873.986	982.669	1320.99	796.39	860.214	1342.27	1163.82	677.05	798.688	791	782.966	685.176	966.431	694.873	744.17	557.237	647.366	714.165	886.843	1000.78	718.334	545.45	312.356	250.562	341.753	296.17	301.863	479.022	462.094	237.539	146.824	383.798	427.105	551.26
1132.46	958.249	599.355	621.743	705.78	799.071	563.378	375.947	723.152	1005.76	1342.31	610.115	661.17	1071.15	603.47	375.186	670.207	468.227	604.86	913.304	926.088	875.885	691.009	570.234	583.652	651.545	448.733	152.834	387.376	378.108	401.773	622.578	420.687	333.402	572.351	370.922	429.46	208.01	138.54	132.838	311.112	219.712	245.698	72.8447	315.501	300.006	658.303	436.084	-70.3984	213.85
229.24	364.713	262.044	183.387	481.595	624.336	492.952	511.548	429.634	463.645	671.748	600.697	565.371	297.422	460.247	137.594	296.445	604.064	459.395	124.971	320.59	239.745	154.383	320.365	182.395	176.71	177.285	58.5033	131.219	205.949	13.7996	135.793	103.922	203.367	44.4271	57.5745	110.475	357.011	221.105	146.986	202.392	365.234	128.05	66.9222	31.2845	237.628	100.084	252.007	266.395	16.3076
1585.75	2161.9	2239.83	2254.15	2152.98	1606.04	1310.01	1253.72	1894	1559.7	838.255	1163.73	1057.55	1697.65	643.648	1346.62	1699.74	1510.13	1321.18	1374.26	1205.15	1202.95	1152.48	895.447	315.808	362.806	737.444	672.61	1044.82	458.017	1030.27	534.976	527.156	467.685	335.948	432.028	321.362	629.076	398.599	244.098	261.581	460.056	409.373	387.806	427.275	495.678	602.603	504.46	702.689	531.256
1433.36	1619.83	1077.59	1688.61	2199.8	1387.38	2180.81	2059.66	1230.49	1808.99	1690.52	1503.05	1646.17	2090.87	2282.34	2697.77	1701.73	2111.99	1710.97	1588.09	1780.9	1557.65	905.133	1269.41	749.707	557.599	733.348	521.905	177.155	718.555	364.081	838.867	376.182	327.846	608.894	403.162	492.247	759.238	743.829	755.895	542.681	815.136	662.529	395.707	758.356	290.942	421.835	778.338	978.635	975.966
765.743	679.365	1092.24	668.505	837.464	761.226	893.527	805.176	776.98	467.856	480.855	162.093	583.557	1003.66	837.644	1115.3	1017.57	1289.45	1915.09	1766.85	2063.03	1446.11	1543.44	1335.5	1707.35	1288.68	1686.01	1665.66	1843.88	1486.86	1774.23	1987.2	1315.47	695.994	320.07	565.563	430.267	674.419	553.732	406.59	558.447	563.496	792.563	360.409	359.201	559.765	443.518	674.838	944.996	696.536
124.859	429.272	84.381	26.4123	211.898	168.024	274.547	231.873	-61.647	-37.3847	-53.19	225.365	381.631	481.871	823.392	595.014	763.092	1031.96	854.46	1379.72	979.438	1297.09	1455.93	1007.39	916.718	1050.14	920.447	1151.25	804.434	973.304	1069.13	985.422	566.482	359.567	453.539	487.279	653.449	715.623	580.579	1291.62	939.222	1069.06	1243.51	1121.89	1253.98	1547.87	2005.03	2261.81	1816.36	2256.97
1762.95	1444.72	1705.31	1016.72	1027.78	893.537	622.634	638.589	673.749	690.549	610.215	1139.74	867.808	904.137	1443.33	724.799	1363.06	1313.14	1214.21	1302.71	1438.35	1430.2	1097.57	973.958	812.793	1331.29	1466.66	1430.15	1481.37	1263.12	1129.08	1399.29	1308.15	1059.36	825.995	706.099	868.526	672.62	531.959	684.543	647.293	455.517	513.572	407.373	238.626	243.588	78.9278	266.041	73.7919	160.783
909.866	1143.06	699.636	1777.5	1359.06	1415.49	1221.07	1181.45	1308.58	905.701	984.046	1004.34	1135.29	800.824	481.765	384.301	527.044	96.2764	211.028	232.016	312.727	293.305	249.866	101.497	39.4837	112.458	23.2296	-17.7792	-13.4937	63.0874	-78.1605	295.36	166.04	68.6599	229.886	159.132	148.997	125.49	218.838	147.494	117.954	118.205	-81.0026	102.203	97.8023	248.697	162.94	217.021	198.494	385.772
1156.99	926.774	2026.52	1359.84	952.861	1319.67	701.159	745.851	932.951	1114.02	859.915	783.141	822.004	986.886	755.744	906.262	1123.07	1051.34	541.298	608.889	427.555	446.732	670.967	607.522	159.874	555.866	150.547	359.027	326.98	534.292	891.374	470.963	659.374	317.649	303.774	487.327	544.343	608.538	623.592	635.01	518.747	656.922	658.88	650.362	305.194	167.774	461.912	352.321	95.0721	197.325
2602.59	2021.93	2317.23	1904.3	1062.1	1796.85	1052.14	937.892	1372.67	1260.45	532.786	765.707	441.071	278.326	8.38743	97.5237	215.738	224.628	249.86	588.498	545.145	602.362	450.986	779.828	911.494	798.722	678.701	542.931	665.056	863.15	840.66	821.195	848.085	715.634	862.014	879.665	990.163	862.302	374.056	573.376	906.738	750.799	801.028	461.514	612.002	295.991	553.719	590.766	782.727	550.824
2230.65	2047.62	2345.63	1763.61	2133.88	1046.51	1753.13	1935.38	1367.11	1290.89	901.818	1339.51	1198.05	1102.59	957.854	1087.83	918.763	1066.61	967.711	1319.76	675.215	787.472	222.544	943.427	899.906	255.216	536.865	858.333	823.569	485.803	720.678	1066.3	970.451	1089.85	1144.21	1794.21	1333.1	1347.23	1449.91	1049.08	921.16	1441.77	1305.26	1134.5	1037.1	620.952	891.479	403.039	238.931	267.834
188.179	851.144	-87.4706	104.504	-54.6542	60.0851	50.0332	105.731	-5.52832	-190.586	162.68	-3.5888	-11.1979	33.4645	126.457	139.324	237.171	209.554	97.5506	236.386	137.62	315.402	-33.1214	314.857	347.792	66.5695	456.866	567.697	693.102	660.033	861.958	908.361	943.484	764.395	921.224	732.196	623.968	507.701	1050.73	951.12	879.438	894.955	589.626	528.201	249.748	251.285	46.7091	170.11	201.109	377.362
2505.63	2011.02	2221.88	2360.75	2169.74	1914.86	1544.9	1835.45	1770.62	1416.79	1868.36	1828.84	1969.2	1745.32	1760.48	1679.17	1807.8	1615.39	1524.35	1349.98	1514.98	1618.03	1949.63	1205.39	1176.85	1179.51	1241.21	1032.96	1051.21	890.723	768.125	743.59	707.073	543.511	532.601	427.442	344.766	530.504	327.492	487	378.665	220.76	134.505	279.043	340.87	356.163	259.419	62.3803	348.269	217.882
1106.95	826.578	1067.84	756.144	814.937	781.765	953.543	497.989	496.217	815.791	282.486	447.779	381.607	415.213	450.469	284.963	560.076	303.231	192.464	356.789	127.428	431.073	534.3	653.11	962.723	621.62	988.292	764.146	925.345	885.677	820.523	896.436	1184.63	845.488	682.73	841.426	644.853	165.822	413.157	173.349	269.082	324.497	459.802	69.4237	526.56	362.577	600.538	465.026	407.063	312.392
661.529	818.594	855.115	1303.74	816.536	760.987	646.951	1149.32	941.688	762.156	850.519	793.694	784.581	895.027	897.035	890.206	574.584	828.917	751.714	954.022	1081.63	662.725	960.16	777.368	713.86	491.304	954.822	699.961	904.627	910.599	759.492	621.483	1090.63	990.628	808.505	466.328	634.927	388.39	831.658	886.896	816.179	994.439	942.636	567.866	666.942	675.638	464.425	585.462	510.818	385.733
2062.05	2463.99	1935.86	2990.94	561.298	2030.5	1575.3	1495.34	1164.65	1212.59	811.779	1266.32	908.023	1181.24	895.675	645.303	827.326	868.477	243.118	583.739	1094.78	637.279	1443.61	1125.7	816.118	974.94	2074.48	2202.38	2030.98	1901.01	2665.48	2715.8	2366.52	2468.76	1984.07	2628.99	2568.7	2763.49	2613.57	2540.11	2192.11	2019.04	2132.01	2476.57	2637.42	2021.21	2069.51	1656.57	1833.47	1487.14
1297.82	762.314	428.589	486.349	598.55	755.667	461.199	448.089	393.247	375.609	424.604	447.937	318.952	305.385	389.137	515.743	441.777	553.697	508.135	477.002	373.459	317.695	708.398	406.005	423.003	234.537	353.986	415.822	170.732	263.64	517.37	297.078	382.205	770.848	646.545	426.32	639.995	480.822	412.361	582.736	318.658	283.158	330.235	371.947	95.0494	162.21	339.678	220.643	232.168	213.047
247.561	363.262	260.187	616.437	456.518	416.27	524.203	453.974	446.988	526.743	841.16	623.005	1131.71	1349.4	1586.55	1225.99	1239.5	1493.49	1687.48	1328.49	1709.21	1542.79	1845.5	869.116	369.94	1028.58	397.675	795.06	916.996	543.164	875.957	1340.67	1090.65	1400.61	1644.85	1232.01	1041.24	864.393	852.464	423.459	636.963	881.787	529.926	695.929	536.688	525.626	706.026	599.008	591.655	564.097
[truncated: 11 more columns]

## Sheet: Fig. 3B, Ext. Data Fig. 8 
Cell surface marker intensity (logicle transformed – see Logicle Transform sheet) [Ext. Data Fig. 8F]		FACS gate (F1-F6)	Differentiation value [Ext. Data Fig. 8G]
CD71	Ter119
0.665506	0.535356	1	0.243549
0.50432	0.502392	1	0.0316761
0.521982	0.493633	1	0.0549612
0.605656	0.500098	1	0.164674
0.632478	0.495851	1	0.199916
0.596939	0.514442	1	0.153346
0.582905	0.505274	1	0.134886
0.747757	0.502213	1	0.351374
0.538908	0.517567	1	0.0771974
0.545621	0.498835	1	0.086008
0.637981	0.50839	1	0.207258
0.550299	0.496294	1	0.0920915
0.530393	0.506063	1	0.0660793
0.592691	0.521693	1	0.147892
0.597093	0.501763	1	0.153556
0.541947	0.515437	1	0.0811831
0.777265	0.501395	1	0.389763
0.499314	0.479746	1	0.0249633
0.696362	0.49788	1	0.283826
0.641701	0.521385	1	0.212293
0.550947	0.511045	1	0.0929306
0.664133	0.508241	1	0.241661
0.606336	0.507154	1	0.165723
0.549352	0.512414	1	0.0908328
0.496978	0.507259	1	0.0222362
0.511741	0.483064	1	0.0413258
0.518539	0.492763	1	0.0503461
0.506576	0.494569	1	0.034613
0.504629	0.494673	1	0.0320957
0.561847	0.499636	1	0.107195
0.573354	0.512225	1	0.122509
0.662151	0.509617	1	0.239144
0.639055	0.492831	1	0.208727
0.547682	0.506409	1	0.0887351
0.504751	0.497811	1	0.0323054
0.530812	0.502503	1	0.0664988
0.519494	0.508772	1	0.0516048
0.556726	0.489175	1	0.100482
0.571992	0.490295	1	0.120411
0.560626	0.485051	1	0.105517
0.613424	0.534975	2	0.175163
0.696899	0.510198	2	0.284665
0.70315	0.501383	2	0.292847
0.760029	0.479653	2	0.367317
0.690837	0.525336	2	0.276694
0.590218	0.522114	2	0.144535
0.809034	0.503146	2	0.425635
0.719131	0.542926	2	0.386407
0.596396	0.513157	2	0.152717
0.668523	0.564842	2	0.400881
0.704417	0.495054	2	0.294525
0.549883	0.489389	2	0.0914621
0.635149	0.515961	2	0.203482
0.598799	0.495381	2	0.155863
0.619055	0.532847	2	0.182505
0.578494	0.493361	2	0.129222
0.652659	0.524438	2	0.226558
0.589822	0.486379	2	0.143906
0.690983	0.501335	2	0.276904
0.66378	0.502336	2	0.241242
0.679081	0.530107	2	0.26138
0.581676	0.499043	2	0.133417
0.680206	0.506281	2	0.262639
0.579352	0.512891	2	0.130271
0.624126	0.511889	2	0.189218
0.560252	0.49284	2	0.105098
0.599942	0.494043	2	0.157332
0.614547	0.490269	2	0.176421
0.567361	0.495297	2	0.114537
0.511648	0.506471	2	0.0413258
0.607695	0.508071	2	0.167611
0.622427	0.513597	2	0.18691
0.578445	0.52099	2	0.129222
0.588194	0.493118	2	0.141808
0.649452	0.482012	2	0.222152
0.67046	0.508128	2	0.249843
0.582751	0.490104	2	0.134676
0.634852	0.531704	2	0.203272
0.587562	0.522623	2	0.141179
0.548557	0.495881	2	0.0897839
0.641581	0.498411	2	0.212083
0.624384	0.489667	2	0.189427
0.69838	0.502522	2	0.286553
0.811122	0.517999	3	0.43004
0.743381	0.497199	3	0.3455
0.84149	0.512721	3	0.459199
0.794797	0.510633	3	0.410741
0.866918	0.58106	3	0.555276
0.710857	0.519353	3	0.303126
0.690033	0.496723	3	0.275645
0.820688	0.533279	3	0.444724
0.867283	0.538758	3	0.493812
0.801587	0.528145	3	0.4206
0.860995	0.495497	3	0.46759
0.807343	0.511798	3	0.425635
0.809519	0.503393	3	0.425844
0.745774	0.529346	3	0.348857
0.682415	0.507022	3	0.265576
0.819599	0.520288	3	0.440319
0.875176	0.532138	3	0.493602
0.852138	0.529145	3	0.475351
0.872144	0.523853	3	0.486469
0.835994	0.539779	3	0.465492
0.726364	0.489084	3	0.323264
0.734403	0.497696	3	0.333753
0.894568	0.515343	3	0.492553
0.73579	0.508163	3	0.335641
0.768878	0.485793	3	0.379064
0.801233	0.51761	3	0.418502
0.806797	0.499885	3	0.423117
0.831517	0.506559	3	0.44829
0.775265	0.545682	3	0.475561
0.869597	0.529852	3	0.488357
0.807781	0.51482	3	0.425844
0.79479	0.525041	3	0.411999
0.816754	0.509052	3	0.435074
0.80425	0.525675	3	0.423537
0.76864	0.52758	3	0.378855
0.775065	0.505674	3	0.387246
0.792931	0.490642	3	0.406545
0.821545	0.525139	3	0.443256
0.723754	0.521286	3	0.319908
0.909516	0.496936	3	0.489826
0.753477	0.51872	3	0.358926
0.770955	0.521432	3	0.382001
0.822805	0.527061	3	0.445353
0.742887	0.519532	3	0.345081
0.932832	0.560825	4	0.537445
0.90143	0.511785	4	0.493812
0.940034	0.501489	4	0.500734
0.909978	0.540207	4	0.51395
0.85572	0.556426	4	0.505349
0.937465	0.502715	4	0.500734
0.882158	0.547625	4	0.510384
0.899698	0.522138	4	0.498427
0.896632	0.521655	4	0.496958
0.875111	0.493061	4	0.475142
0.891743	0.527521	4	0.498427
0.879234	0.499172	4	0.479127
0.917003	0.543842	4	0.518985
0.876965	0.532505	4	0.49486
0.952318	0.506566	4	0.505769
0.925755	0.567988	4	0.543528
0.901521	0.490178	4	0.485001
0.861315	0.512091	4	0.473673
0.930074	0.517381	4	0.505559
0.918468	0.565593	4	0.539752
0.894825	0.502954	4	0.486889
0.896072	0.509955	4	0.490875
0.933309	0.552582	4	0.530103
0.942871	0.512911	4	0.506398
0.922573	0.59927	4	0.5794
0.922279	0.519515	4	0.50451
0.89411	0.520245	4	0.49507
0.931612	0.521518	4	0.508076
0.891337	0.53836	4	0.505769
0.837435	0.539352	4	0.46696
0.946093	0.554627	4	0.534089
0.877641	0.504062	4	0.479547
0.854237	0.517528	4	0.470946
0.916438	0.564018	4	0.537655
0.94326	0.570822	4	0.548983
0.889785	0.529063	4	0.498427
0.887911	0.510108	4	0.487309
0.947387	0.535343	4	0.519824
0.954692	0.499272	4	0.503461
0.854375	0.520119	4	0.472834
0.948213	0.515087	4	0.508496
0.931382	0.509077	4	0.501783
0.91707	0.519428	4	0.502832
0.82416	0.562377	4	0.524649
0.814486	0.498512	4	0.430459
0.895398	0.536582	4	0.506188
0.935856	0.510208	4	0.503671
0.97314	0.524203	4	0.518355
0.953254	0.541349	4	0.525068
0.932273	0.598182	4	0.578771
0.955313	0.51819	4	0.511643
0.882835	0.505171	4	0.483113
0.886559	0.5008	4	0.483113
0.932015	0.505011	4	0.500315
0.89319	0.538756	4	0.507027
0.901693	0.543089	4	0.51374
0.914251	0.521761	4	0.503042
0.892624	0.600525	5	0.57919
0.93629	0.578976	5	0.556744
0.865394	0.631497	5	0.624921
0.93202	0.528213	5	0.511852
0.944883	0.601109	5	0.582966
0.916805	0.583122	5	0.559471
0.865054	0.644473	5	0.643172
0.761891	0.54747	5	0.457101
0.945362	0.603938	5	0.586323
0.897794	0.59315	5	0.57017
0.921333	0.618347	5	0.603314
0.843385	0.606913	5	0.592406
0.882478	0.564567	5	0.530522
0.8697	0.549251	5	0.505559
0.951404	0.546865	5	0.528844
0.937398	0.614718	5	0.599119
0.956986	0.597406	5	0.57919
0.950967	0.595244	5	0.576463
0.851946	0.626557	5	0.618628
0.911102	0.714694	5	0.727921
0.852625	0.591159	5	0.568282
0.940078	0.669698	5	0.668555
0.926252	0.684225	5	0.687644
0.899075	0.631523	5	0.619887
0.711111	0.574746	5	0.548983
0.559213	0.511478	5	0.103839
0.887239	0.586652	5	0.56073
0.948184	0.602471	5	0.584644
0.677171	0.597913	5	0.615062
0.856409	0.585166	5	0.560101
0.90477	0.566003	5	0.537655
0.386487	0.506811	5	0
0.927093	0.524928	5	0.508496
0.851781	0.557644	5	0.520034
0.885495	0.563608	5	0.530313
0.907007	0.547451	5	0.519194
0.977949	0.771023	5	0.797357
0.81126	0.570284	5	0.537655
0.875374	0.599499	5	0.576883
0.909648	0.590121	5	0.567233
0.900146	0.766786	6	0.796937
0.678591	0.582616	6	0.576883
0.851168	0.64246	6	0.641284
0.96771	0.70297	6	0.71009
0.698346	0.730481	6	0.846864
0.748312	0.617678	6	0.626809
0.870644	0.62415	6	0.614433
0.826684	0.624097	6	0.619467
0.864598	0.592717	6	0.571009
0.761973	0.723499	6	0.796937
0.906995	0.570736	6	0.543528
0.871007	0.604036	6	0.586742
0.88617	0.567404	6	0.535137
0.898513	0.672728	6	0.673799
0.863606	0.697598	6	0.717852
0.932403	0.699767	6	0.707573
0.839639	0.637848	6	0.638767
0.641799	0.675363	6	0.809314
0.848434	0.618032	6	0.606671
0.886464	0.671681	6	0.67275
0.939796	0.730763	6	0.74743
0.827119	0.639466	6	0.642752
0.7545	0.576481	6	0.546885
0.815559	0.713346	6	0.75687
0.897899	0.678253	6	0.680931
0.861496	0.80639	6	0.927208
0.871113	0.610744	6	0.595972
0.811584	0.624834	6	0.622194
0.905243	0.684263	6	0.688483
0.684383	0.636305	6	0.698553
0.877934	0.633762	6	0.622824
0.919045	0.784788	6	0.819173
0.857968	0.760601	6	0.791483
0.934497	0.69819	6	0.705475
0.910534	0.632769	6	0.621565
0.93417	0.696471	6	0.703168
0.891835	0.671016	6	0.671701
0.834129	0.717725	6	0.749318
0.770011	0.591781	6	0.573736
0.916828	0.669494	6	0.668974
0.892858	0.641592	6	0.633103
0.874863	0.587737	6	0.56073
0.905254	0.669142	6	0.668764
0.80912	0.593976	6	0.574365
0.859024	0.643131	6	0.641703
0.80794	0.733903	6	0.789595
0.797769	0.65013	6	0.667086
0.889878	0.659095	6	0.655968
0.881537	0.60594	6	0.585693
0.934492	0.682542	6	0.685127
0.888967	0.673726	6	0.675267
0.830557	0.618905	6	0.611286
0.849318	0.591233	6	0.568282
0.77067	0.74665	6	0.816237
0.898042	0.537826	6	0.508286
0.930062	0.668886	6	0.667716
0.776431	0.65785	6	0.684498
0.881652	0.645182	6	0.637927
0.777769	0.767413	6	0.846864

## Sheet: Fig. 3D
Number of scored erythroblast stages from MGG-stained FACS-sorted populations. [Fig. 3D, Ext. Data Fig. 8G]									Proportion of scored erythroblast stages from MGG-stained FACS-sorted populations. [Fig. 3D, Ext. Data Fig. 8G]
	Proerythroblast	ProE/Baso	Basophilic erythroblast	Baso/Poly	Polychromatic erythroblast	Orthochromatic erythroblast				Proerythroblast	ProE/Baso	Basophilic erythroblast	Baso/Poly	Polychromatic erythroblast	Orthochromatic erythroblast
Diff. Stage 1	52	63	36	0	2	0			Diff. Stage 1	0.339869	0.411765	0.235294	0	0.0130719	0
Diff. Stage 2	18	41	92	3	5	2			Diff. Stage 2	0.111801	0.254658	0.571429	0.0186335	0.0310559	0.0124224
Diff. Stage 3	9	8	163	16	2	0			Diff. Stage 3	0.0454545	0.040404	0.823232	0.0808081	0.010101	0
Diff. Stage 4	0	3	274	50	2	1			Diff. Stage 4	0	0.00909091	0.830303	0.151515	0.00606061	0.0030303
Diff. Stage 5	3	3	131	31	2	1			Diff. Stage 5	0.0175439	0.0175439	0.766082	0.181287	0.0116959	0.00584795
Diff. Stage 6	1	1	185	93	9	6			Diff. Stage 6	0.00338983	0.00338983	0.627119	0.315254	0.0305085	0.020339

## Sheet: Fig. 4-5, Ext. Data Fig. 9-12
Live imaging of nascent transcription in Hba-a1-PP7 cells at day 6 of differentiation. Intensity of transcription spot measured (a.u.) T = time point. NaN = data not recorded. [Fig. 4, 5; Ext. Data Fig. 9, 10, 11, 12]																									Cell ID	Experiment number [Ext. Data Fig. 9A]	Cell surface markers (logicle transformed – see Logicle Transform sheet) [Fig. 4, Ext. Data Fig. 8]		Differentiation stage [Fig. 4, 5, Ext. Data Fig. 9, 10, 11, 12]	ON fraction [Fig. 4C-E, Ext. Data Fig. 9D-E]	ON duration (min) [Fig. 5A-E, Ext. Data Fig. 10, 11, 12]	Fano factor [Fig. 4D, E Ext. Data Fig. 9F, G, 10]	Transcriptional output (a.u.) [Figure 5, Ext. Data Fig. 10]	Amplitude residuals (how similar to 'basal amplitude bursting' behaviour, close to 0 = basal amplitude bursting, 100+ = 'high amplitude bursting') [Fig. 5C-E, Ext. Data Fig. 10]			Polynomial fit of basal amplitude bursting behaviour (fixed to 0,0 using 'polyfix' function in Matlab) [Fig. 5C]					Proportion of cells exhibiting bursting behaviours during differentiation [Fig. 5E]
T1	T2	T3	T4	T5	T6	T7	T8	T9	T10	T11	T12	T13	T14	T15	T16	T17	T18	T19	T20	T21	T22	T23	T24	T25			CD71	Ter119									x^2	x	c			Differentiation stage	Basal	High ON duration, high amplitude	Low ON duration, High amplitude
219.529	376.14	607.791	971.74	762.655	385.961	284.53	551.813	294.94	354.588	611.246	363.316	292.157	190.385	-95.8559	181.375	181.369	521.434	55.3142	309.731	410.823	842.456	878.749	733.346	108.471	1	1	0.713456	0.489091	4	0.558856	33.5314	178.799	3212.79	-81.5938			4.76346	17.6832	0			1	0.8	0.0666667	0.133333
2275.44	1196.3	400.306	478.591	879.248	1648.4	91.7095	1452.25	1191.75	517.214	699.952	598.891	300.539	1095.36	159.898	-28.8798	-118.635	66.2411	673.234	849.175	1086.74	518.743	510.666	461.32	335.322	2	1	0.822008	0.471858	5	0.817882	49.0729	460.222	8856.91	-70.9552								2	0.76087	0.0652174	0.173913
414.22	-70.0173	646.917	647.58	577.56	620.389	945.226	1267.57	348.18	1707.75	1361.95	1388.93	2309.84	769.254	363.477	1218.67	506.686	294.181	-19.6137	-21.7532	121.611	106.563	750.787	92.3267	1547.19	3	1	0.776423	0.511778	5	0.722072	43.3243	531.174	10065.9	8.28119			y = 4.76345708*x^2 + 17.6831921*x + 0					3	0.846154	0.0961538	0.0576923
257.523	301.445	94.0708	760.899	288.409	98.3455	412.581	306.37	186.963	588.706	437.828	186.65	216.773	-2.70943	29.579	696.091	313.152	-71.8901	1807.32	502.123	123.637	589.871	582.91	367.535	539.066	4	1	0.804536	0.526546	5	0.472147	28.3288	357.176	2752.7	-55.4569								4	0.702381	0.202381	0.0952381
693.342	552.338	801.032	298.559	466.1	379.383	267.091	76.4188	118.526	132.746	497.936	165.58	46.301	44.863	187.36	-141.228	-19.8107	171.136	96.3151	763.547	1285.75	2397.34	793.907	597.335	732.578	5	1	0.796283	0.482731	5	0.471747	28.3048	608.757	5182.2	30.5733								5	0.747573	0.0970874	0.15534
1952.17	1231.8	449.891	240.296	146.834	117.849	100.108	529.916	188.912	780.522	610.251	202.771	158.302	1000.86	567.795	696.365	1073.35	216.224	245.093	310.109	588.412	689.128	570.495	589.014	1284.98	6	1	0.773167	0.560126	5	0.635964	38.1578	347.346	5722.23	-49.4842								6	0.857143	0.0571429	0.0857143
1101.9	801.218	605.287	443.869	469.989	724.249	199.978	272.102	112.397	245.088	166.647	618.067	593.962	611.958	678.352	408.841	560.995	217.751	45.9396	362.312	189.91	535.964	231.551	274.977	258.772	7	1	0.752121	0.467378	4	0.549355	32.9613	147.92	3001.55	-83.63
135.624	1183.16	771.636	1189.62	335.948	2976.71	670.777	802.287	260.088	505.687	646.369	636.465	315.435	384.026	744.224	1425.47	471.816	1296.36	860.708	615.198	1480.21	1661.85	1385.02	498.987	1168.93	8	1	0.734511	0.494725	4	0.942994	56.5797	412.213	13426.9	-49.8883
1048.2	811.706	818.609	928.204	928.659	250.884	1117.55	1119.13	243.223	1589.8	593.608	294.673	875.801	121.305	1206.61	1733.86	1860.41	1377.78	596.916	1580.6	697.881	276.562	991.335	1729.35	1360.62	9	1	0.636009	0.491196	3	0.936094	56.1656	269.664	14649.2	-24.4042
717.555	143.403	-51.2073	147.382	655.505	3182.11	440.44	856.745	2270.79	129.259	86.7167	569.358	142.664	131.362	254.108	402.726	4164.67	1232.1	412.895	2538.6	3645.15	1689.27	1990.34	834.758	1017.05	10	1	0.716423	0.480679	4	0.685869	41.1521	1307.37	19796.6	267.349
1046.71	1866.92	1978.26	3124.63	2122.53	3723.35	1411.9	2240.37	642.568	527.036	543.206	837.977	579.673	1314.63	345.271	636.927	-5.8472	616.691	1516.48	1965.36	801.945	165.871	598.513	88.2606	742.063	11	1	0.800108	0.483714	5	0.884488	53.0693	757.345	20522.5	116.235
113.025	-51.8719	61.5896	1190.86	-99.7949	1789.78	1424.04	991.347	812.243	503.333	121.94	241.084	1252.44	941.143	1069.77	1044.58	-33.8956	348.611	1923.6	1894	1126.25	577.282	1077.33	134.982	-12.0845	12	1	0.856479	0.478698	5	0.70267	42.1602	560.582	11641	57.6018
378.516	4421.44	3653.11	2473.36	950.425	443.218	4120.56	3647.02	5853.75	681.627	52.0136	4483.09	1738.99	2373.22	3171.49	5334.39	7451.39	3654.39	3897.42	2740.9	4694.33	2801.97	684.581	1873.52	5891.49	13	1	0.689347	0.497592	3	0.977498	58.6499	1245.87	66011.7	828.463
1026.74	368.778	748.142	795.204	938.695	1163.28	1253.72	749.11	603.597	846.023	358.881	557.614	508.416	461.322	647.891	521.077	25.5673	406.739	199.48	339.504	239.793	246.988	160.312	50.4491	-43.943	14	1	0.79822	0.499293	5	0.656966	39.4179	234.082	5566.1	-64.2417
490.285	382.479	170.306	688.786	528.365	998.04	386.155	458.317	398.399	576.443	1277.65	2174.68	718.173	512.788	777.781	468.845	1729.69	1168.65	791.552	47.8287	325.062	2362.8	959.585	204.451	14.433	15	1	0.761439	0.482971	4	0.841384	50.483	490.442	10546.1	-49.2534
1580.28	837.972	726.997	2234.03	1084.63	1900.87	1784.71	1943.95	520.103	138.029	546.665	250.128	44.4456	2032.67	1361.61	761.71	1219.43	848.288	1109.59	934.214	1688.21	33.7531	729.667	368.996	141.062	16	1	0.619298	0.457569	2	0.827983	49.679	457.279	16116	70.0755
654.947	577.58	1369.54	485.985	643.374	441.789	2775.19	1747.21	1561.62	1650.82	2357.25	199.309	1172.13	1039.82	136.725	190.351	200.362	2856.34	2902.29	387.213	864.515	1683.84	1266.01	1283.8	1536.79	17	1	0.718139	0.505292	4	0.89519	53.7114	608.364	20876.4	115.142
263.676	1506.54	611.933	826.609	405.72	703.075	207.497	-21.4327	-219.963	-92.2072	604.73	374.178	343.755	251.565	-26.4603	1011.36	167.372	585.157	149.315	422.084	976.172	-94.3714	112.585	390.573	454.087	18	1	0.684544	0.486162	3	0.554955	33.2973	403.481	3625.1	-67.4229
7043.07	2344.63	4732.21	3574.19	4967.72	8404.36	4183.98	3710.46	1930.63	4757.56	922.135	829.571	1866.47	3578.61	2977.12	4428.05	1104.26	2442.96	643.061	2515.36	802.298	5676.18	870.272	1424.59	2282.57	19	1	0.700229	0.468958	3	1	60	1346.84	64949.5	779.001
822.122	954.663	1100.5	175.76	840.153	393.458	609.138	1291.95	2008.7	2027	1047.47	366.061	1104.6	71.0327	2591.25	1930.09	1328.58	2175.89	1931.49	3113.57	1960.89	4315.27	2180.79	908	1536.84	20	1	0.872899	0.491538	5	0.965397	57.9238	650.654	27298.1	177.676
2415.78	1053.58	1351.64	933.053	128.366	407.566	964.353	1162.9	308.607	398.677	1156.91	1205.12	1836.08	1280.65	956.63	842.867	386.763	326.417	342.755	993.545	108.335	1722.31	1007.45	1752.48	1120.15	21	1	0.774267	0.487454	4	0.858386	51.5032	349.878	14195.2	12.6015
1251.16	958.473	1403.96	1124.61	947.731	3385.05	309.172	35.14	326.396	531.773	123.36	2353.57	1130.55	759.657	1039.71	844.79	521.032	908.569	850.186	915.962	897.936	1327.39	785.9	-7.62872	573.728	22	1	0.801687	0.505465	5	0.839484	50.369	546.756	14599.4	32.2349
647.482	266.164	48.9707	-7.22062	107.855	176.913	218.496	61.9458	225.765	73.4232	1112.32	499.212	101.322	-122.392	242.251	451.224	675.916	821.566	1365.35	544.747	321.334	161.088	497.163	336.426	779.663	23	1	0.861794	0.491356	5	0.440244	26.4146	337.844	3257.53	-20.1855
532.247	1404.58	505.61	368.652	732.978	-68.6045	1718.85	1658.51	435.304	2839.17	1531.97	336.526	314.871	244.081	1329.35	504.271	60.5517	-46.1385	83.3436	426.633	735.467	264.093	283.635	372.818	41.066	24	1	0.758134	0.537076	5	0.618562	37.1137	738.552	9306.22	56.276
2721.09	934.82	613.646	892.704	724.097	116.684	588.366	363.837	673.895	-34.5433	510.192	285.094	413.416	413.239	624.575	426.233	318.307	117.575	392.514	95.5999	278.201	393.653	279.501	409.938	130.915	25	1	0.641293	0.487349	3	0.60476	36.2856	535.278	3882.13	-83.5402
-15.613	406.835	153.36	537.423	188.333	169.57	287.901	540.901	555.769	1111.32	115.914	-48.2223	-18.5984	26.4595	312.219	227.544	482.863	309.718	1170.56	1166.31	471.255	206.026	-45.8047	74.0914	253.531	26	1	0.844756	0.500089	5	0.40004	24.0024	366.283	2942.84	-9.41136
1056.77	2190.08	2310.81	1831.91	1871.01	1646.6	-22.5569	473.979	837.349	201.878	370.84	1204.85	1354.52	1359.33	684.7	874.12	808.912	559.217	1133.66	1366.28	1609.82	2086.35	865.096	997.303	951.23	27	1	0.692868	0.493153	3	0.913291	54.7975	335.903	19483.6	76.8477
1897.43	1060.45	1911.41	977.628	3375.38	1594.75	281.935	-36.2268	639.319	661.547	655.675	193.454	2222.9	1792.17	410.72	607.963	271.665	218.881	217.138	2146.73	1085.85	856.228	666.016	159.961	1404.14	28	1	0.74274	0.485096	4	0.79708	47.8248	698.102	15894.8	86.8603
745.142	355.674	443.321	677.16	555.973	36.8017	3.55841	70.0126	155.639	290.368	-128.487	-102.016	62.0232	13.9927	169.674	116.298	280.632	269.522	182.055	442.183	271.752	111.817	144.123	65.9842	-58.7944	29	1	0.750818	0.495329	4	0.220522	13.2313	253.255	808.834	-19.5798
860.633	732.099	194.773	400.379	69.3608	146.268	401.751	610.168	286.48	2493.53	1125.8	2907.71	1691.53	647.245	117.509	-186.813	466.454	257.008	222.057	242.08	-20.9394	198.965	501.678	722.038	798.095	30	1	0.838699	0.494058	5	0.536754	32.2052	861.142	8630.4	96.8899
177.332	321.773	1884.08	661.088	863.545	706.629	1354.83	1414.59	1552.1	1100.05	1038.86	2123.8	870.174	1182.02	1006.89	1473.75	1088.48	1013.44	730.437	111.422	252.59	232.365	111.222	84.003	456.437	31	1	0.777456	0.528389	5	0.745075	44.7045	373.718	14042.8	83.4939
962.403	438.708	636.827	675.128	708.043	208.251	195.789	219.658	457.373	-11.7972	624.862	659.69	436.966	393.798	165.245	394.161	260.851	339.93	217.625	10.1489	40.0851	16.0884	116.662	733.784	529.349	32	1	0.738167	0.521767	4	0.465247	27.9148	185.965	2382.66	-65.2994
1444.35	888.624	360.564	623.027	619.279	199.933	456.478	1086.62	2030.74	875.022	121.942	26.9284	512.686	265.72	270.16	268.306	688.658	1291.47	1764.72	1114.33	1160.29	1624.73	1986.41	2676.8	2018.6	33	1	0.771765	0.477895	4	0.773077	46.3846	533.807	14918.3	82.9879
596.903	434.669	193.002	536.291	1052.42	926.238	377.445	55.7136	112.12	489.752	454.887	392.429	343.776	192.263	312.134	365.118	417.133	324.629	-82.5775	1125.65	916.808	213.52	448.824	373.672	300.249	34	1	0.762234	0.494282	4	0.60096	36.0576	203.302	3160.27	-101.797
1438.5	1313.18	433.865	842.149	502.43	1801.46	824.285	495.693	586.583	714.897	532.316	595.321	520.124	-31.5507	78.784	515.864	969.152	459.025	806.64	413.595	-95.2523	193.552	1250.47	1142.01	160.575	35	1	0.689405	0.48859	3	0.811381	48.6829	330.309	8332.11	-78.4313
312.964	305.073	1257.99	302.792	101.922	109.848	-104.023	47.6315	-15.5913	201.642	-105.632	-38.7055	425.571	775.414	920.934	1533.54	749.872	755.337	14.3261	154.208	178.09	243.877	248.183	78.3045	197.295	36	1	0.710525	0.495052	4	0.317232	19.0339	517.501	3801.37	91.3653
481.208	262.603	358.491	271.581	347.628	210.591	880.595	356.386	356.315	255.305	220.076	16.3518	59.881	312.055	811.962	629.341	159.47	456.122	366.907	638.043	392.89	82.6536	123.287	307.05	326.616	37	1	0.749118	0.479326	4	0.40224	24.1344	132.447	1593.84	-66.6064
-40.4756	967.643	697.223	425.162	1437.43	3157.01	2671.79	1319.04	2302.25	1018.77	989.878	2944.55	3603.94	2663.62	1391.73	1382.38	920.209	468.002	695.223	142.146	102.938	242.312	1556.55	517.113	272.501	38	1	0.846855	0.503476	5	0.868287	52.0972	859.026	23869.1	192.319
NaN	244.554	642.714	818.287	156.848	2018.73	551.645	3005.82	818.693	738.272	1587	109.088	877.815	405.076	263.366	-119.068	321.625	1203.95	312.656	471.368	1593.45	2191.33	617.441	304.104	433.813	39	1	0.826819	0.507412	5	0.80188	46.1081	707.397	11859.1	19.8852
-9.8676	1534.51	1085.07	1802.49	1874.96	2658.79	2459.16	3149.81	1538.68	397.18	1231.11	1115.99	630.67	1543.48	2008.64	1217.94	2407.49	1178.48	1462.91	995.989	589.374	1024.59	1029.03	1226.31	515.011	40	1	0.690737	0.488444	3	0.990299	59.4179	402.235	26057.2	137.822
NaN	16.0377	494.049	2244.95	1412.74	96.8104	683.048	1307.57	1650.51	2565.28	1750.86	2183.11	1215.05	674.559	323.433	1070.71	1481.5	825.371	1700.76	827.46	477.365	595.295	1676.52	629.084	724.347	41	1	0.874308	0.46774	5	0.937594	53.9116	431.511	18403.4	66.8732
NaN	2617.71	2677.83	2051.04	2008.32	2662	3659.91	1152.33	1976	2715.03	196.473	1440.81	1237.83	-295.73	615.9	1353.8	1327.53	1485.38	4260.09	4152.01	5365.3	1573.25	1636.22	3435.57	975.274	42	1	0.70636	0.518781	4	0.942894	54.2164	871.805	40812.2	476.824
1011.64	49.482	296.908	1029.24	335.584	316.773	402.73	1148.37	904.981	1436.36	768.761	218.906	455.156	902.737	665.307	656.691	519.299	223.12	1149.3	1232.28	1432.34	1441.77	276.888	468.617	3098.41	43	1	0.621378	0.493038	2	0.808581	48.5149	497.116	10346.8	-35.5112
795.905	978.729	217.477	766.532	372.856	-238.184	1391.59	4604.47	5621.97	4031.56	5511.22	2007	2964.66	3390.4	2909.56	5918.85	1893.3	3176.93	3870.28	2960.69	2204.32	3652.64	1786.08	3667.14	3960.26	44	1	0.776451	0.479824	4	0.927593	55.6556	1101.06	58054.9	760.314
NaN	300.217	2298.39	1670.34	2687.45	800.372	2341.03	3205.59	2602.37	872.956	1063.13	419.338	440.229	440.828	217.859	882.538	747.712	1276.21	654.332	398.724	567.183	345.954	279.662	434.958	388.546	45	1	0.513481	0.478362	1	0.90059	51.7839	771.22	17047.6	64.853
46.0466	499.929	280.6	1002.36	1079.54	145.59	291.103	259.334	44.9691	380.009	-100.981	760.864	160.315	234.735	289.461	107.264	168.588	82.982	-113.392	324.413	199.511	62.6656	-41.9012	-31.9806	253.412	46	1	0.814694	0.472847	5	0.208921	12.5353	361.977	1587.46	49.2454
2378.02	2668.3	578.464	771.962	553.631	614.073	417.99	455.942	-12.9316	-86.1281	12.0803	13.0443	302.844	21.7974	287.75	64.6383	90.7207	21.6951	185.706	593.572	157.196	495.234	123.208	504.63	481.548	47	1	0.760601	0.496241	4	0.442044	26.5227	949.026	4958.05	42.9137
-51.9622	1047.16	1635.85	1732.49	670.125	1454.85	441.414	943.294	169.33	297.059	520.119	122.851	304.768	46.7942	140.235	838.054	-51.5461	334.227	-38.7321	128.501	198.51	77.069	241.452	232.334	439.299	48	1	0.732452	0.461384	4	0.428043	25.6826	569.406	5703.57	82.0584
146.469	294.097	707.877	660.569	59.1252	-142.873	315.969	551.556	613.79	310.036	-116.783	238.696	1457.87	1091.35	143.253	-152.546	286.564	280.639	559	1011.73	1114.22	371.934	82.6917	615.31	958.771	49	1	0.828454	0.5598	5	0.546755	32.8053	391.41	4844.25	-26.2828
-129.968	-187.16	176.816	275.439	6.78042	64.9177	133.18	263.703	42.1472	189.048	-71.3411	300.8	-46.618	124.465	168.474	427.667	243.676	-396.249	342.343	263.905	216.85	-34.4395	1275.24	1137.37	620.405	50	1	0.710662	0.52597	4	0.142814	8.56886	616.277	1740.04	144.565
610.114	261.446	89.5395	59.7948	176.622	224.457	9.80348	-4.87309	-79.0791	3.6516	297.568	154.788	86.9623	-0.00481282	-107.059	-29.2999	499.073	520.871	361.518	34.3378	69.4667	322.743	377.172	250.362	282.388	51	1	0.698821	0.637708	6	0.157416	9.44494	213.902	379.116	-22.5342
523.732	1730.6	845.842	-56.5636	-24.0525	1107.1	781.403	231.192	626.699	-116.796	101.939	287.33	-3.75771	333.35	1669.44	690.853	1098.25	1132.36	1155.05	619.954	313.849	288.203	-66.8349	129.797	-264.476	52	1	0.755133	0.481073	4	0.539254	32.3552	581.496	7258.38	52.5281
187.692	2043.57	1790.54	917.678	2344.81	1919.74	5867.8	1028.28	355.841	470.028	905.234	2162.57	3785.48	953.766	2540.44	3409.64	2257.36	641.009	1477.47	44.8933	188.401	245.381	442.222	1973.59	694.778	53	1	0.714078	0.508175	4	0.881988	52.9193	1204.98	30240.8	301.69
1809.85	186.088	426.319	480.281	240.664	-24.3225	239.513	433.014	1204.71	84.621	839.174	823.116	539.276	283.546	175.598	249.211	262.499	72.8058	103.558	199.306	-62.3928	-25.4455	-1.66833	-264.863	-76.3995	54	2	0.69796	0.492841	3	0.347535	20.8521	615.9	2660.8	10.5925
776.893	152.922	472.29	1065.85	420.347	1829.66	1051.38	400.51	-58.1501	-117.281	-42.2523	409.412	913.95	374.088	501.445	1651.09	1048.56	437.074	472.239	291.176	959.295	310.594	193.956	1628.3	1907.36	55	2	0.679087	0.520616	3	0.738574	44.3144	502.698	8739.49	-31.5577
126.558	-43.8077	-9.71167	156.658	-84.2369	128.004	-169.99	-196.146	25.1734	278.639	77.9609	253.592	593.785	481.299	181.369	308.094	231.159	15.2184	732.038	427.149	160.502	-27.9896	-94.5217	218.11	200.261	56	2	0.542832	0.542879	2	0.165717	9.94299	330.442	646.189	-0.0568726
668.363	1008.25	486.083	782.697	966.873	923.051	208.872	587.95	722.691	544.958	415.622	535.884	1089.77	0.748539	371.809	1142.53	1332.62	639.803	1141.82	664.982	152.258	539.981	91.2576	550.215	495.283	57	2	0.634157	0.48782	3	0.838884	50.333	186.65	7579.21	-106.861
411.922	636.207	974.848	274.851	1009.62	1501.29	533.776	354.389	79.671	467.889	782.136	967.036	1327.48	459.801	306.759	50.2252	255.093	223.451	683.725	840.994	537.464	912.509	1069.97	661.478	464.954	58	2	0.623169	0.480481	2	0.773077	46.3846	222.119	7687.19	-72.9074
215.148	285.01	220.37	299.758	797.337	814.351	959.396	488.407	242.787	641.798	222.256	426.239	319.297	291.397	472.542	335.168	86.7006	-60.1665	1550.61	677.419	248.293	265.381	173.306	-56.536	-156.383	59	2	0.714889	0.489483	4	0.460446	27.6268	341.772	3288.76	-30.2396
86.5248	-65.168	590.855	901.077	713.54	3843.13	824.808	1003.05	1062.51	539.215	285.921	258.179	470.251	352.949	2854.97	191.418	5.57742	186.382	321.726	259.619	455.806	722.393	161.276	75.1523	14.0097	60	2	0.696186	0.49716	3	0.576158	34.5695	1216.41	9496.8	92.3632
-141.756	98.2134	422.242	384.834	216.294	26.3548	386.235	135.363	146.707	300.555	619.683	182.002	508.025	791.431	318.275	126.583	701.324	469.146	191.41	949.892	1298.88	507.892	991.759	1766.64	569.952	61	2	0.72711	0.624599	6	0.557756	33.4653	382.791	4991.09	-27.9519
1618	540.717	23.5095	133.141	-31.0078	317.371	532.216	115.778	76.562	112.784	45.9527	344.777	349.904	173.227	230.52	274.367	134.095	274.753	148.294	27.4689	-9.31212	-2.14571	-62.9454	143.195	187.639	62	2	0.664942	0.499955	3	0.110611	6.63666	479.673	881.658	83.5498
268.37	368.256	1235.49	1559.41	1288.35	393.259	869.44	676.654	2074.89	598.647	98.3108	420.274	1757.61	2600.77	1408.21	393.893	1087.92	550.567	825.094	263.5	387.127	842.071	1980.47	2263.43	2271.12	63	2	0.636987	0.500424	3	0.876988	52.6193	522.358	17045.4	55.6049
-15.9757	86.301	116.325	-58.3612	106.355	-62.5048	311.671	814.307	491.107	288.679	-318.023	-5.15466	-3.21809	5.62557	-34.1095	7.91008	210.417	267.009	-167.877	355.408	341.09	370.08	462.039	431.88	127.972	64	2	0.703385	0.482493	4	0.248625	14.9175	374.607	748.388	-38.5735
551.701	879.913	284.977	409.049	833.279	424.888	386.123	304.939	154.312	147.276	158.186	298.38	385.945	212.814	200.789	400.857	20.8279	371.145	62.2627	35.9925	74.4413	216.104	117.472	179.559	-11.8077	65	2	0.599951	0.502772	2	0.289529	17.3717	179.683	1251.98	-28.3627
2028.64	965.213	590.091	455.112	515.62	139.667	537.92	211.811	78.0713	209.738	450.59	195.784	318.65	221.147	663.003	343.552	477.022	184.228	310.874	44.5447	-22.6442	186.34	468.178	31.2857	299.842	66	2	0.724206	0.507199	4	0.419342	25.1605	421.017	2451.33	-40.1067
61.6735	120.561	1591.51	1308.19	624.225	841.213	559.595	1172.7	1615.51	1938.58	1657.81	1455.94	2131.48	1073.4	2183.28	1037.5	1009.47	2532.21	1363.85	778.013	105.192	897.563	1804.68	415.938	639.179	67	2	0.735968	0.487947	4	0.923792	55.4275	393.39	20528	88.6467
703.317	1239	119.168	1216.53	585.53	463.129	482.071	432.166	-174.265	542.437	821.298	721.245	464.983	39.2507	240.137	907.803	900.694	357.099	103.075	524.366	1028.32	347.528	365.336	879.346	204.609	68	2	0.628723	0.473636	2	0.757376	45.4425	243.965	5667.61	-109.427
330.806	493.22	297.656	0.287132	-60.6842	44.9938	-44.3027	366.72	57.6479	-3.50849	110.008	204.103	131.246	-30.7993	120.976	229.046	40.1551	42.4925	528.169	865.684	761.874	553.692	461.219	463.29	318.631	69	2	0.577008	0.490343	2	0.327633	19.658	264.398	1581.62	-30.866
412.875	480.43	543.598	282.018	309.635	379.629	435.315	300.228	232.517	408.969	385.403	187.262	550.475	587.976	469.084	327.373	326.935	-41.1777	-138.343	-81.847	145.683	146.659	228.176	271.98	265.209	70	2	0.639239	0.513487	3	0.40424	24.2544	119.451	984.31	-92.6354
-68.8497	629.712	803.458	843.318	1412.67	556.489	423.264	1576.3	1480.68	721.916	846.283	505.718	1389.65	2155.93	1694.03	663.446	459.602	1520.28	470.329	1628.84	627.15	500.829	-110.154	625.873	1087.25	71	2	0.555824	0.485686	1	0.917592	55.0555	361.054	13977.5	-26.0575
237.455	665.369	365.62	272.652	318.363	122.747	318.108	35.4336	-234.835	317.705	241.626	482.593	604.983	413.256	483.607	646.577	408.33	218.621	445.601	762.323	986.023	175.696	289.225	1386.91	810.877	72	2	0.85026	0.500718	5	0.537954	32.2772	249.441	3458.86	-64.2734
2446	1533.73	2087.98	3005.92	539.515	1306.41	982.665	1035.8	1046.66	1017.97	844.114	748.383	1036.5	1090.02	1019.09	1556.41	2276.81	788.212	220.427	1380.4	760.263	834.974	301.882	773.565	466.248	73	2	0.852849	0.547067	5	0.977798	58.6679	392.455	19270.5	31.322
2291.88	1035.16	312.013	38.3886	657.867	198.095	111.728	328.938	786.767	510.693	1887.15	2449.26	1471.89	1618.63	865.876	381.13	411.676	757.991	567.168	659.854	832.317	1339.89	1260.23	1026.34	1490.21	74	2	0.651534	0.515158	3	0.836084	50.165	460.19	13604.6	14.555
78.0621	376.658	462.725	1185.87	2271.79	869.309	537.681	191.806	109.809	1670.04	-6.87202	260.961	749.696	112.188	30.0144	206.301	2448.73	1782.25	913.184	1726.33	4463.09	2300.85	2659.11	394.346	1238.61	75	2	0.691172	0.493898	3	0.735374	44.1224	1126.28	19180.6	206.856
789.319	481.692	617.886	573.356	681.122	834.107	971.054	433.499	458.486	605.86	491.963	577.309	341.877	304.772	564.055	659.166	177.951	274.804	664.204	454.475	461.034	280.872	170.367	77.3177	292.68	76	2	0.760359	0.545036	5	0.743974	44.6385	97.5493	4019.43	-140.273
762.321	742.297	552.152	154.612	2201.95	279.771	92.0883	449.898	256.818	570.637	847.236	363.277	-95.7319	972.087	1710.26	1070.26	1133.3	322.805	801.878	2270.64	1282.26	3774.72	500.26	1612.65	1790.45	77	2	0.732665	0.503738	4	0.808281	48.4968	774.246	15405.1	68.9565
388.761	705.031	294.278	496.383	197.66	293.565	70.5525	115.844	211.719	18.3953	-136.064	604.17	461.619	383.331	242.775	236.487	348.529	438.731	69.3155	343.764	1.11745	370.079	18.1194	162.008	344.476	78	2	0.615449	0.641786	6	0.291529	17.4917	150.051	797.581	-55.4068
5579.15	3071.91	1739.72	2067.9	169.26	4.94189	770.82	1953.51	1661.11	2970.08	801.05	962.934	2102.88	593.758	353.239	17.7639	438.174	737.175	127.7	160.924	88.3019	493.442	886.299	1282.42	2330.98	79	2	0.824538	0.509359	5	0.735874	44.1524	1324.96	20211.5	229.766
640.192	2486.44	3581.06	1919.85	727.819	1645.03	2805	2593.85	1575.4	375.314	2794.24	1499.55	353.508	757.042	297.506	700.496	282.316	3799.52	2917.54	2072.36	370.227	349.216	612.286	1340.15	269.103	80	2	0.713221	0.4577	4	0.977598	58.6559	868.377	27926	179.011
679.48	541.303	543.616	1801.36	2.96546	301.908	91.5321	-161.989	-42.0981	41.5094	31.4175	19.0586	125.568	53.0555	-78.3534	-93.4806	77.0525	65.4458	144.8	-88.3648	291.162	141.217	-7.65038	251.253	90.4564	81	2	0.652631	0.482114	3	0.158616	9.51695	808.782	1860.98	132.527
4243.05	949.997	1611.59	2113.07	6407.05	4145.04	2642.45	2212.14	1700.33	1358.21	155.394	11.6584	4303.55	3001.42	4560.31	6209.3	3644.79	1594.45	1242.73	1997.45	1315.36	1295.84	461.608	633.968	1176.17	82	2	0.776777	0.494586	5	0.948295	56.8977	1329.88	48172.9	557.945
1086.12	1495.36	842.18	873.097	551.011	352.801	892.945	678.237	776.554	270.458	58.5746	276.472	80.1321	-35.1689	86.0974	349.191	817.506	68.9376	180.676	356.606	751.449	1.74858	593.726	-51.2256	232.289	83	2	0.829827	0.493373	5	0.534553	32.0732	350.939	4783.92	-21.3063
1356	666.042	87.5147	-83.2451	537.092	915.795	484.19	548.463	2135.73	1417.39	431.931	590.107	1094.3	1119.79	1113.68	1785.66	1585.58	573.484	2071.95	1116.59	-9.05813	502.88	1168.14	387.389	-31.5348	84	2	0.733381	0.479502	4	0.829883	49.793	458.508	13419.2	14.6308
2198.2	1758.05	3388.29	9.48477	584.166	307.525	1257.56	678.894	662.249	66.763	535.228	917.72	2258.24	2196.04	1454.54	1021.33	914.566	987.642	700.929	846.851	933.89	283.118	514.105	405.967	816.59	85	2	0.679822	0.482939	3	0.90129	54.0774	615.628	16078.9	22.0525
228.632	47.7356	32.563	-101.316	83.8119	81.8403	-88.9928	-91.8943	564.833	-96.4092	221.697	-38.5557	-44.2491	22.3529	169.842	55.4744	71.9596	-96.0869	-59.2026	249.576	-112.059	144.972	-188.735	80.375	270.798	86	2	0.737711	0.4829	4	0.0271027	1.62616	487.279	70.0372	17.6396
1882.55	2635.16	110.142	1572.6	1042.43	2099.06	1220.49	2176.59	246.457	2471.45	3918.9	2882.95	3411.28	498.122	1980.85	4414.19	2363.17	1660.09	2145.73	621.266	819.674	581.06	1388.17	666.556	281.527	87	2	0.768431	0.468096	4	0.977698	58.6619	781.883	33650.8	276.523
193.496	398.71	220.911	914.083	1146.64	1269.61	2373.84	1948.67	2230.6	2746.03	708.778	342.92	444.079	1318.66	1762.45	1801.82	3236.43	873.113	273.317	747.322	217.651	370.824	140.201	243.588	859.92	88	2	0.763611	0.468281	4	0.781278	46.8767	740.646	18323.4	149.906
2333.27	6192.82	3766.58	11198.7	6623.87	8184.98	4147.44	3966.91	4112.04	188.414	3989.61	1178.03	1157.61	819.789	664.818	2919.14	3283.69	629.451	1137.9	1363.08	6746.11	6832.01	1842.96	2822.67	3122.9	89	2	0.778634	0.500916	5	0.9965	59.79	2120.31	78103.5	1003.81
437.666	3538.39	3355.03	144	1005.35	786.472	3531.91	974.181	365.955	1477.16	1943.03	1833.78	2100.06	2235.51	300.591	686.568	3232.56	2573.45	206.397	1754.49	1592.93	2436.29	323.45	542.037	906.29	90	2	0.769524	0.465015	4	0.968997	58.1398	808.805	29259.4	208.629
1729.73	1821.19	2552.14	1347.5	434.459	540.284	251.823	2548.43	1531.41	3736.27	3607.26	838.747	1283.46	2441.21	1087.3	1470.3	-78.9746	399.881	152.035	1154.57	1144.21	1738.23	1224.07	430.155	1338.45	91	2	0.715042	0.476097	4	0.893589	53.6154	712.315	25159	196.172
573.235	1737.63	443.944	805.385	2314.8	559.789	354.04	698.245	309.062	97.4476	-29.5296	510.097	806.142	553.112	-71.3029	100.6	882.296	366.713	398.365	2918.84	950.883	184.804	459.281	225.121	543.939	92	2	0.737265	0.480789	4	0.727273	43.6364	733.608	8975.3	-19.8591
411.945	894.752	1367.69	363.876	24.4153	405.493	1134.35	2532.01	1657.62	2014.76	1583.11	1981.97	1477.62	2459.11	1626.83	1205.39	1485.07	1121.54	909.133	616.518	1892.6	1766.04	1350.56	1017.88	601.89	93	2	0.7588	0.467558	4	0.924492	55.4695	336.014	23290.5	137.969
2210.29	2120.24	2155	681.591	206.83	-11.5164	112.942	115.82	1246.71	401.705	-14.5951	114.956	371.241	398.065	176.689	-86.5798	438.269	932.149	2303.74	1509.89	910.32	-163.646	2437.62	1377.21	1727.27	94	2	0.742384	0.485402	4	0.60036	36.0216	872.89	13431.7	183.608
118.504	358.362	224.782	341.556	196.728	0.352488	2753.16	2277.87	5286.64	3058.11	1327.34	2505.16	1804.11	1003.28	4113.08	921.852	1957.99	1221.69	1493.91	1948.93	274.474	512.361	2873.01	2347.22	2710.99	95	2	0.789163	0.493775	5	0.775378	46.5227	1100.03	32422.2	457.619
1071.08	1435.67	1311.96	1274.05	777.616	56.8817	526.338	262.691	1047.12	347.388	-54.5285	-9.39311	369.814	-197.577	-46.0792	93.1008	382.37	438.4	190.738	176.439	-132.262	-259.924	284.459	25.1282	151.346	96	2	0.893203	0.465916	5	0.378238	22.6943	643.369	4500.84	72.5386
1770.09	640.217	682.577	494.418	275.611	30.2785	1177.71	1442.22	1733.86	717.665	260.969	233.606	2336.68	1868.66	494.369	217.685	1501.56	666.96	256.802	234.307	183.149	204.593	357.193	454.582	301.048	97	2	0.603512	0.474142	2	0.668867	40.132	576.622	9998.07	40.2792
243.306	-131.982	110.044	107.986	146.217	-144.652	158.87	195.65	197.915	163.319	78.5428	-19.4038	244.169	13.0233	-3.52345	132.578	-59.9736	25.3031	-122.65	376.414	122.376	368.178	427.166	403.843	760.195	98	2	0.791514	0.534242	5	0.134613	8.07681	278.888	347.94	-13.0778
153.028	752.843	-31.6199	421.806	396.628	155.51	216.021	137.855	115.24	197.191	158.449	75.0743	147.225	175.983	57.5048	-133.742	37.9761	-20.9766	207.668	176.347	-70.6072	-166.395	26.6537	70.9441	106.672	99	2	0.623632	0.463343	2	0.105711	6.34263	262.163	308.123	0.683535
346.756	-11.1164	184.731	427.691	1965.01	1396.86	407.22	287.145	540.498	1299.66	1854.49	1138.37	744.001	891.152	131.565	194.293	281.37	-218.381	104.42	193.144	118.898	391.993	97.2314	396.306	181.251	100	2	0.784855	0.498318	5	0.455146	27.3087	619.504	7036.9	109.912
261.028	238.489	483.633	193.532	186.527	368.338	148.342	361.088	321.237	167.368	576.808	154.557	331.298	380.264	329.344	431.289	70.2583	361.169	234.704	394.267	398.026	333.755	123.854	54.9701	77.6917	101	2	0.734285	0.492899	4	0.291529	17.4917	66.5633	325.298	-82.4072
477.327	344.016	696.859	659.903	493.712	349.507	164.128	133.11	146.829	290.631	471.842	65.3266	95.3702	-64.6602	349.729	1306.3	543.407	284.19	270.603	186.447	27.4169	-77.0991	375.067	403.924	361.115	102	2	0.628855	0.475884	2	0.446145	26.7687	247.545	2115.05	-66.1827
2901.57	775.679	7.29122	656.492	214.752	1965.79	1192.51	1627.59	1643.8	921.323	804.145	951.255	156.031	155.422	462.377	248.718	-8.40914	469.813	185.83	214.219	218.627	147.574	219.327	1326.51	135.639	103	2	0.789864	0.556369	5	0.569357	34.1614	750.447	9227.29	89.6989
1700.92	867.721	198.747	146.87	-26.5602	117.116	662.639	177.547	203.902	339.596	-157.256	366.541	125.694	201.411	84.6004	-146.345	-33.9415	236.822	98	-207.566	2.95106	215.407	10.0852	276.251	421.15	104	2	0.570932	0.454779	2	0.149215	8.9529	640.897	1343.28	89.709
-16.2353	66.1246	173.897	5.0959	48.4265	215.397	217.417	-48.6164	-11.1707	35.9951	92.3721	107.548	187.247	376.131	30.9288	-32.6645	217.019	15.8968	70.2684	250.737	-170.278	-91.048	100.05	95.7852	57.0835	105	2	0.580752	0.451495	2	0.0090009	0.540054	182.525	2.79618	-15.0781
1683.45	196.898	601.77	1621.32	711.437	1588.97	845.636	537.349	1724.55	1093.14	-32.1289	1685.63	377.287	619.288	1024.58	1222.05	1002.56	2898.13	1583.89	2344.02	3524.13	2424.59	1034	2302.35	2864.45	106	2	0.704138	0.514941	4	0.956596	57.3957	584.497	24949.6	143.609
1277.38	913.265	640.322	258.87	785.675	558.62	157.403	452.775	381.299	743.658	674.74	473.128	355.668	144.872	212.853	141.078	416.544	118.682	154.732	-79.6302	127.631	-0.398773	402.63	330.115	263.758	107	2	0.681656	0.471174	3	0.491949	29.517	246.289	2822.15	-62.6749
24.4619	-240.202	358.184	54.1022	-78.9613	492.911	1074.97	-5.15574	292.56	367.357	236.158	884.736	858.441	235.14	152.757	280.427	280.808	804.492	431.094	213.037	2.36024	8.3235	368.975	-69.7206	340.865	108	2	0.788222	0.631652	6	0.30413	18.2478	366.238	2128.82	12.0556
1313.56	1781.2	591.701	2309.41	420.903	138.09	82.1213	1158.28	176.299	947.235	1702.9	1042.26	183.402	652.424	1020.68	1402.81	499.999	2686.96	1137.85	1407.7	2413.15	1688.24	1338.08	245.69	601.86	109	2	0.734814	0.466998	4	0.861086	51.6652	506.692	18038.6	85.357
1636.41	1222.39	1484.83	403.628	501.057	361.195	376.064	-32.2129	267.971	104.377	127.951	61.2665	-67.8669	-208.756	-7.14684	440.782	-95.6733	-164.817	120.549	-0.0411945	172.114	14.9005	-63.4845	277.773	-86.0155	110	2	0.548812	0.49539	1	0.268127	16.0876	867.582	2897.05	85.7635
62.0717	937.533	1334.48	1567.53	2270.23	2340.1	729.938	909.474	559.078	1443.67	804.322	661.076	819.274	2617.64	2112.02	1105.99	1049.49	1250.47	777.127	1030.54	1055.52	1798.55	880.994	2735.16	2796.57	111	2	0.775614	0.486539	4	0.986299	59.1779	410.699	23866.9	103.732
459.055	120.007	382.777	444.885	-97.4289	-5.833	323.732	-37.5367	-21.0905	336.675	62.2467	13.7942	199.359	325.815	162.264	330.038	256.85	212.418	739.771	294.014	157.79	341.756	953.941	115.049	421.47	112	2	0.82949	0.492735	5	0.215722	12.9433	222.387	929.797	-7.50185
643.798	2728.5	1889.4	1053.36	2809.45	1912.13	3304.82	3774.62	3099.78	2047.56	239.579	41.219	1690.65	1868.1	843.875	4187.32	2249.41	2958.08	828.334	753.214	-160.767	2527.91	4690.77	2290.04	1658.55	113	2	0.503825	0.470451	1	0.916792	55.0075	823.463	40811.6	462.219
984.841	1014.12	199.616	143.74	177.496	541.032	2626.65	839.902	579.906	1205.88	1070.86	2405.52	1061.78	1710.78	377.381	443.486	827.878	836.577	707.287	167.411	1720.76	1186.22	567.811	346.531	373.671	114	2	0.837538	0.542488	5	0.864186	51.8512	489.901	13502.2	-4.27026
1283.08	1807.68	1311.61	1238.84	1298.64	590.723	452.531	275.524	381.149	689.865	454.029	581.245	149.292	527.777	405.178	328.631	1328.31	1289.78	616.981	1058.89	770.827	394.613	550.853	773.82	426.104	115	2	0.784973	0.476302	5	0.89919	53.9514	250.635	9876.37	-91.6179
1456.16	912.512	2655.78	687.003	1058.98	431.189	948.932	1496.98	729.809	1413.09	624.172	151.736	-1.20974	198.093	355.116	601.985	279.163	666.168	755.852	823.066	992.961	1035.39	995.395	996.488	457.361	116	2	0.719747	0.540559	5	0.842184	50.5311	364.038	12021	-20.4915
267.763	88.7616	66.022	23.0079	-97.5215	212.473	262.133	417.562	387.655	119.778	105.952	299.002	386.514	889.83	685.045	1205.54	1535.85	1130.89	989.44	369.493	357.523	437.23	34.235	269.94	40.0419	117	2	0.672329	0.488112	3	0.467047	28.0228	423.501	4512.48	9.8604
1309.84	29.5577	55.2511	120.194	385.594	213.765	485.803	696.616	375.187	125.782	77.7219	784.85	1218.24	867.088	109.912	707.726	152.274	429.857	74.4808	-59.5782	-152.391	802.41	241.317	515.77	364.37	118	2	0.569068	0.525884	2	0.484348	29.0609	374.738	3155.01	-47.5482
368.497	330.885	285.154	32.0163	7.3034	37.93	193.78	155.081	506.341	117.321	141.321	308.73	136.791	541.303	207.654	265.258	-134.55	405.159	412.75	60.4452	78.0303	-38.2202	-13.0426	174.222	101.071	119	2	0.682095	0.499755	3	0.152615	9.15692	162.294	238.196	-35.2891
2598.81	624.476	2326.04	2967.42	1734.47	322.466	1829.93	998.747	1036.19	1712.74	2264.81	790.185	527.161	1104.5	49.5113	1006.54	1156.31	1381.32	2015.83	1706.05	1474.01	1732.99	1907.06	2075.98	1922.45	120	2	0.69289	0.474445	3	0.973397	58.4038	351.641	26695.8	161.203
518.514	386.057	0.949082	-42.6947	42.3733	13.481	61.4344	293.003	118.841	247.056	-167.125	-47.3574	-28.7054	268.634	49.6553	48.5371	198.453	142.201	-2.87008	-36.6032	128.966	260.033	398.804	251.045	378.308	121	2	0.766616	0.475061	4	0.0833083	4.9985	215.504	123.763	-16.7333
1496.26	1964.34	1884.19	687.947	73.8256	218.409	120.211	110.079	135.443	314.146	349.533	130.897	508.61	663.673	1365.86	1335.55	481.052	1138.15	224.028	355.726	791.938	665.817	405.92	137.624	93.2053	122	2	0.642819	0.48734	3	0.545155	32.7093	530.522	8070.73	73.2491
366.591	388.906	468.577	455.827	431.709	959.609	492.262	-29.5048	2.8636	482.829	75.3666	0.636621	129.707	156.8	-27.6832	174.779	251.147	296.834	132.611	251.117	-134.225	588.273	211.869	527.571	196.311	123	2	0.751004	0.510301	4	0.372337	22.3402	221.275	1305.72	-65.6531
1314.63	738.891	330.785	382.303	129.358	76.5141	-10.2967	254.612	169.496	141.289	91.9258	113.234	84.2995	225.45	405.629	244.515	354.481	305.481	139.801	206.813	338.53	521.49	1448.51	1070.95	766.851	124	2	0.633151	0.58027	6	0.309631	18.5779	380.159	3086.72	59.9726
2009.83	1231.93	1373.89	997.79	449.964	960.303	183.943	335.106	380.547	313.846	65.7356	57.8108	34.8619	121.446	596.128	445.814	126.155	401.897	977.247	339.772	542.41	257.378	526.755	470.681	376.32	125	2	0.631947	0.506553	2	0.632863	37.9718	414.826	5384.47	-56.7584
1193.03	777.315	1382.51	1024.38	731.064	760.689	524.736	598.644	1585.13	1614.39	556.664	1666.93	1654.45	1240.35	830.384	679.744	839.566	689.089	385.428	557.201	390.317	948.202	509.615	439.479	1120.41	126	2	0.644836	0.49995	3	1	60	190.76	13143	-84.4408
1146.84	948.529	546.657	253.763	148.838	136.278	263.678	1196.91	438.839	916.999	1071.13	125.505	462.759	238.096	372.912	1109.41	1012.33	2398.84	1916.47	602.648	813.619	1637.71	539.502	444.241	119.533	127	2	0.494191	0.500977	1	0.734973	44.0984	463.302	10612.3	12.9057
1159.81	827.948	961.027	1804.11	1480.81	1187	1448.98	926.291	538.561	616.348	463.411	1069.1	544.452	1382.08	532.478	2342.17	846.361	1124.47	591.196	683.308	377.885	324.729	226.332	428.913	286.351	128	2	0.592892	0.487328	2	0.894489	53.6694	303.791	13183.5	-27.6926
2800.37	1101.52	676.377	1828.65	2789.43	1822.84	1787	4211.49	2235.08	1399.53	1069.81	1989.64	982.378	797.694	199.178	859.537	466.301	1192.09	100.261	774.802	648.327	447.802	516.961	259.127	861.38	129	2	0.746106	0.535019	4	0.934193	56.0516	745.774	21720.6	102.828
2501.88	2034.2	1929.82	818.072	1524.84	397.908	737.585	2591.19	1105.05	951.458	607.215	504.815	364.629	784.739	258.763	985.446	469.87	214.87	131.899	638.104	324.021	143.453	461.065	618.519	1282.96	130	2	0.577518	0.509783	2	0.833583	50.015	562.606	12547.5	-5.05312
1163.29	58.3679	107.568	-79.7877	-2.89594	219.695	54.4891	115.889	474.239	255.549	499.437	521.105	558.552	181.714	230.224	151.259	434.105	766.655	369.017	688.09	375.71	454.165	432.417	2445.95	989.351	131	2	0.62044	0.470653	2	0.546455	32.7873	572.074	4265.97	-43.7535
1001.8	466.463	409.167	-79.4801	856.625	1041.2	205.047	964.221	1725.44	474.659	921.964	832.591	107.255	631.179	2327.78	1636.16	1715.79	939.003	1506.7	1076.66	1102.54	1351	903.753	1533.53	1545.6	132	2	0.702613	0.481684	4	0.89589	53.7534	326.353	15933.5	22.683
2682.08	1090.07	1516.47	1555.39	1547.65	1756.4	2244.05	1617.68	516.981	1463.79	2178.93	1909.88	1237.74	1507	680.551	656.561	762.871	1436.43	1108.77	1698.25	604.202	441.035	250.095	999.778	156.555	133	2	0.677727	0.475647	3	0.963096	57.7858	334.385	21854.9	85.2617
-159.713	369.023	59.319	246.125	-25.2612	370.453	116.14	838.482	2891.32	2271.32	-96.4342	164.404	439.33	1250.64	2396.79	1186.87	1134.14	2257.39	512.53	522.143	1051.04	1606.84	317.391	641.714	781.797	134	2	0.853096	0.495505	5	0.663066	39.784	856.776	13997.8	144.653
2232.11	2439.66	1149.81	1437.59	1157.39	655.7	1340.41	1125.17	759.875	755.973	1147.45	758.875	1189.45	962.852	682.612	512.846	947.022	1052.48	1165.88	1887.05	1423.36	963.211	1227.16	1543.69	2085.43	135	2	0.825835	0.52457	5	1	60	201.574	20044.3	30.5808
1588.83	771.995	636.055	939.242	1098.25	1537.76	1142.92	727.566	593.501	226.828	886.079	412.818	2326.5	2245.78	710.84	124.179	592.852	356.803	766.002	601.964	929.303	851.078	866.287	912.929	838.752	136	2	0.809964	0.479149	5	0.942194	56.5317	315.383	13201.4	-53.4474
1959.69	3671.13	1881.78	184.502	424.454	1504.41	46.3729	-64.0268	12.4697	1514.81	884.703	512.604	2358.47	893.629	254.866	506.148	484.442	542.951	313.19	1077.13	446.98	209.746	371.642	291.45	503.716	137	2	0.832621	0.480628	5	0.732673	43.9604	931.493	12185.4	50.1037
206.388	1047.83	430.795	210.323	319.605	294.343	919.648	603.352	993.028	772.668	460.658	161.442	1843.81	681.862	1679.67	175.195	796.573	809.873	856.292	523.722	828.746	475.794	-68.2048	692.498	1085.95	138	2	0.562405	0.486793	1	0.776878	46.6127	303.13	8323.15	-61.1607
263.163	573.864	66.1182	51.957	-54.1382	170.112	215.249	175.841	403.979	745.316	805.874	280.071	-26.5849	314.017	146.866	2.34048	674.594	570.874	1555.01	2419.58	676.771	112.208	579.069	1471.77	1431.07	139	2	0.600874	0.474274	2	0.492449	29.547	667.433	6811.37	72.0982
690.214	224.865	1096.41	153.441	185.66	480.519	169.834	1101.65	347.947	586.972	-130.228	281.721	1523.8	846.278	864.461	1380.04	4089.34	1301.71	1636.37	763.255	841.797	626.256	248.797	795.987	646.04	140	2	0.601125	0.45777	2	0.785779	47.1467	811.912	12487.1	22.5908
3724.35	672.243	824.268	1959.73	982.216	612.299	2065.9	1635.6	2283.76	1848.85	1314.28	369.476	974.416	756.429	3226.49	1848.22	1844.58	1295.63	939.791	591.559	3243.12	4327.44	2264.7	4487.08	803.279	141	2	0.593794	0.4663	2	1	60	784.522	34231.9	267.041
78.3811	83.4448	274.892	392.386	549.252	300.519	141.547	613.902	722.424	949.384	1219.99	610.061	84.3371	1321.86	832.944	684.192	398.842	368.654	770.877	266.563	264.888	45.874	143.396	53.6339	496.961	142	2	0.554081	0.474026	1	0.590159	35.4095	275.637	4612.68	-56.0884
1142.49	642.024	1010.54	591.53	1658.44	780.513	59.2965	1432.07	1939.18	2655.11	633.311	1942.31	2334.66	132.007	291.779	1849.47	1626.09	881.929	2574.33	1535.05	5689.45	2094.23	924.122	632.947	121.083	143	2	0.623833	0.446685	2	0.908491	54.5095	989.193	26432.7	207.583
907.795	1358.78	831.501	3053.59	1070.22	195.392	1834.84	2284.81	1331.95	259.452	793.696	1371.82	1271.43	1437.55	1049.8	1057.88	760.139	574.643	1083.15	744.445	1313.41	788.928	1158.76	1627.22	2638.03	144	2	0.753266	0.509878	4	0.978098	58.6859	361.995	20658.8	54.7918
844.798	813.438	910.66	355.114	248.892	528.623	477.111	35.3717	686.554	658.446	573.652	372.493	73.9763	573.608	595.893	936.03	42.9739	141.705	133.242	760.328	106.18	233.933	1048.27	965.403	554.873	145	2	0.699704	0.492101	3	0.658666	39.52	200.524	4824.12	-83.8669
857.953	1013.49	907.331	383.216	733.094	1337.25	760.164	194.923	313.885	534.797	202.776	-154.076	60.2266	111.983	249.292	102.63	130.616	79.6773	224.748	-15.0373	-105.69	46.44	281.261	198.617	-58.0606	146	2	0.729623	0.497513	4	0.338334	20.3	447.601	3360.98	51.1836
444.945	482.909	44.3686	193.007	369.581	8.25302	442.284	559.466	657.048	202.391	153.282	1757.43	3505.16	2204.04	1243.41	1446.59	901.206	793.517	1258.12	2112.83	414.191	781.733	1144.21	1020.32	1119.62	147	2	0.656141	0.495396	3	0.759776	45.5866	703.881	14989.6	93.9831
342.826	91.8981	97.5307	626.33	1011.54	392.934	860.455	817.947	467.938	1091.28	160.219	350.233	118.08	-133.574	154.68	32.8845	131.694	507.273	218.919	878.289	387.858	718.71	811.155	873.658	545.255	148	2	0.709778	0.49027	4	0.586859	35.2115	258.492	4717.51	-51.4353
6656.02	5960.03	2621.18	5631.69	3252.12	1896.94	1179.16	4048.99	1549.19	3705.32	2983.26	2798.86	2452.97	4199.32	2500.47	2233.52	6663.9	1455.91	403.464	2469.8	5686.01	7259.95	1012.37	145.269	4271.28	149	2	0.718005	0.47568	4	0.988099	59.2859	1247.4	69202.6	867.179
518.218	1157.85	2729.02	723.442	220.853	1750.16	107.588	506.539	228.265	406.544	1378.56	1081.8	134.454	736.659	148.591	205.052	-107.752	1098.36	388.403	8.90194	477.288	-68.7317	1095.3	1415.46	1384.93	150	2	0.739428	0.47474	4	0.655066	39.3039	648.049	9728.3	42.6088
-42.7287	1274.64	199.414	545.772	198.149	-80.7026	-13.0598	125.565	4.71576	-14.5928	229.103	300.869	180.429	-122.359	175.907	136.135	151.333	75.3967	141.114	45.9812	37.5045	70.4546	213.964	150.779	261.989	151	2	0.743352	0.462609	4	0.112211	6.73267	426.699	832.519	73.8995
2076.72	1678.73	705.359	1530.9	1123.88	495.49	830.314	1330.44	234.105	-69.5579	-189.649	-25.5275	717.156	571.354	1412.95	1877.85	1873.28	803.444	106.806	239.791	610.515	71.7053	476.256	810.068	427.425	152	2	0.774962	0.471057	4	0.730673	43.8404	555.298	11776.8	42.1151
1103.36	5169	2019.17	509.97	2338.48	2967.2	2105.71	2839.58	2056.11	703.247	409.752	774.9	852.911	328.747	539.935	1453.78	2130.86	3567.13	1849.64	1478.99	848.144	708.421	1145.77	764.431	1167.53	153	2	0.803272	0.567166	5	0.994099	59.646	828.024	30298.8	206.174
1367.17	2122.87	6781.4	4521.13	924.674	1912.36	1476.82	3586.14	1285.71	2114.03	1063.94	6523.37	1254.41	3395.05	3387	1152.5	727.59	292.545	961.809	1520.51	1922.32	1899.35	4732.96	1738.13	967.447	154	2	0.826973	0.449807	5	0.990999	59.4599	1314.47	48070.2	507.528
1166.49	1400.75	1555.5	761.084	488.859	610.751	1023.72	186.199	238.119	1237.31	2737.92	1319.92	446.739	573.311	963.904	1835.63	118.36	230.025	386.424	2090.85	1552.63	1266.19	803.667	282.895	214.904	155	2	0.716096	0.480481	4	0.819282	49.1569	486.327	14904.4	51.3614
4953.53	1481.52	1058.61	3681.85	3690.72	4075.07	3749.25	4528.04	2078.21	3469.29	1518.28	2443.47	2144.16	549.292	1180.41	254.583	663.322	763.87	1168.09	3927.53	8181.59	3027.05	3497.43	4733.06	4039.91	156	2	0.765604	0.472587	4	0.985899	59.1539	1193.98	57977.4	680.651
708.086	1401.89	1174.34	3015.03	2491.6	3417.88	1060.5	1245.22	544.805	1015.08	944.226	2095.53	2203.8	1732.26	1912.71	2896.85	1944.38	1624.79	1660.51	881.527	631.731	-23.2885	644.743	725.163	1365.26	157	2	0.743635	0.487845	4	0.952995	57.1797	488.076	28088.6	201.178
2040.54	318.417	46.7229	2588.13	2013.87	1385.48	-161.036	294.11	1482.55	1380.36	1996.19	979.274	1374.25	399.873	5927.46	2605.74	2353.31	3183.99	522.194	2736.65	1168.36	205.178	1005.7	480.765	1587.26	158	2	0.566386	0.484632	2	0.881388	52.8833	1131.29	28280.4	265.18
1802.78	488.645	1398.97	1770.19	794.028	1590.42	1691.27	310.306	2384.03	1915.14	4523.59	1559.46	2203.66	777.788	1552.27	2145.36	1387.92	1723.74	492.297	538.726	1563.27	2484.52	581.385	871.27	2297.75	159	2	0.798521	0.503227	5	0.998	59.88	522.053	28399.5	171.354
1384.73	1769.78	1913.33	2659.21	1819.51	2037.59	1400	3817.02	3191.52	1404.38	268.24	1829.4	724.598	832.723	1002.47	1940.72	1446.22	1136.4	1603.49	945.597	77.2961	780.155	877.069	1605.46	1461.83	160	2	0.766882	0.487682	4	0.965597	57.9358	459.839	28206.3	193.196
801.994	1996.44	1699.31	1827.96	1900.76	1186.51	809.32	1742.25	2258.62	1405.03	1184.99	1199.22	2355.69	2565.3	1384.27	1722.56	1213.29	906.168	1021.47	1445.97	2002.2	1288.26	1512.61	1285.4	2053.34	161	2	0.75137	0.506964	4	1	60	151.312	28941.3	178.864
2252.48	542.191	24.7038	372.999	991.743	252.493	89.9111	1384.92	115.76	1025.6	330.988	309.083	246.305	96.9219	727.989	490.387	1436.74	615.051	677.271	546.713	542.678	1184.37	392.067	131.917	1078.18	162	2	0.682598	0.663926	6	0.673667	40.42	444.112	6759.6	-42.9884
561.455	413.926	162.992	1468.29	434.389	330.108	653.43	1032.03	499.537	428.417	257.282	314.777	142.873	366.328	426.121	-146.235	125.618	-96.6337	560.68	482.113	58.4094	316.898	467.836	168.72	87.4758	163	2	0.799388	0.48247	5	0.513851	30.8311	298.002	2790.04	-74.0513
2005.49	1642.84	962.816	1146.85	1124.36	922.971	888.963	478.414	1109.42	426.526	1142.95	1599.74	1199.38	1560.07	807.725	384.367	176.416	282.132	791.659	437.818	770.661	353.454	452.568	260.805	437.342	164	2	0.812453	0.488085	5	0.877588	52.6553	287.718	11985.3	-40.8862
2048.46	1382.46	2119.72	847.559	1466.85	591.328	866.864	-115.3	186.686	956.312	958.16	382.781	881.579	236.615	1215.27	1441.97	288.05	710.673	1102.25	378.469	38.8895	2961.1	994.457	1401.16	-91.8927	165	2	0.781909	0.471514	5	0.854485	51.2691	584.281	14561.2	22.1142
2144.99	2219.89	2973.8	2932.64	883.379	2393.86	2347.1	1341.65	1822.99	205.796	984.521	169.178	625.417	667.578	459.149	632.861	265.753	449.178	538.46	362.37	142.264	62.9021	22.5075	-32.3427	67.6152	166	2	0.800681	0.513222	5	0.727973	43.6784	968.816	16621.9	154.809
341.407	225.752	665.065	110.805	225.601	70.1357	294.086	119.59	66.8678	170.583	369.124	139.658	145.617	328.322	-78.5006	419.726	12.9361	197.357	277.88	18.3219	361.123	-162.229	35.5071	195.421	269.422	167	2	0.533791	0.487159	1	0.0763076	4.57846	159.003	215.396	7.55298
1641.64	1178.24	4846.1	4398.71	1184.01	1360.78	796.877	192.369	2206.64	1659.9	1563.04	711.597	1499.54	1887.23	1252.27	1741.94	4391.46	1639.59	848.431	313.018	77.8195	104.846	632.679	157.574	111.426	168	2	0.842587	0.486295	5	0.821782	49.3069	1204.37	27873.9	312.758
4456.52	1640.88	1522.26	1702.82	2509.68	3980.07	4157.83	2903.79	1686.84	209.744	1030.74	673.257	429.004	9.40461	535.067	371.379	228.475	1003.5	518.709	152.967	1921.99	2319.33	1017.92	749.641	815.046	169	3	0.553486	0.485846	1	0.859086	51.5452	1137.32	25903.5	239.324
507.477	1863.06	3089.75	590.66	522.627	817.778	619.327	461.635	579.745	1613.12	406.481	783.408	1292.36	1528.78	510.493	-77.8901	835.374	391.944	254.424	607.553	661.975	890.808	449.38	48.8968	346.877	170	3	0.619444	0.51486	2	0.836884	50.213	565.34	11336.1	-31.1097
111.129	58.7426	203.397	147.151	-91.0647	-0.601564	106.813	-197.063	197.975	316.297	161.008	91.3074	107.824	57.5017	114.375	117.994	396.309	102.418	-13.6961	98.5232	69.7584	66.6983	296.483	237.929	89.4752	171	3	0.524672	0.490071	1	0.0135014	0.810081	134.634	7.50097	-12.2824
55.6594	238.515	-148.907	-6.22912	-36.1049	375.633	115.25	-214.775	36.3279	294.081	-100.021	354.344	109.186	30.1435	-2.95329	-126.052	79.6052	-172.538	17.6738	191.938	-139.344	93.6714	234.936	40.6683	262.102	172	3	0.493066	0.481832	1	0.00780078	0.468047	436.259	2.11834	-15.3868
-91.1883	-105.863	170.728	-61.9597	95.923	-24.9238	317.167	74.1755	1572.75	3372.47	1827.26	1028.46	519.002	1996.56	573.87	2974	2050.52	662.722	163.992	377.579	1301.27	892.164	1042.77	1247.41	-46.0032	173	3	0.558902	0.47629	1	0.636064	38.1638	1071.14	15868.6	216.326
957.605	1064.47	804.168	802.441	661.727	193.647	451.276	587.428	327.039	544.429	238.023	261.942	89.5306	271.314	144.694	330.351	165.14	-44.1386	-102.742	188.821	273.618	292.388	173.989	696.681	431.842	174	3	0.560854	0.485043	1	0.423442	25.4065	233.387	2959.91	-22.2043
487.854	468.877	1157.39	693.158	988.167	1246.85	1431.08	2072.97	2129.61	1841.11	513.417	977.812	291.663	842.112	1481.18	597.679	795.146	1281.06	614.707	1295.07	414.24	105.162	926.309	193.933	75.5759	175	3	0.520463	0.48449	1	0.89609	53.7654	365.351	14611.3	-2.03115
1464.08	813.921	734.483	497.686	171.922	359.423	359.811	91.1895	-38.1257	365.804	137.938	401.317	234.22	56.1511	173.556	275.759	395.069	660.595	170.925	142.922	732.471	189.789	348.835	356.77	-59.4452	176	3	0.713046	0.471364	4	0.391139	23.4683	296.187	2083.16	-40.7088
463.076	212.335	424.885	387.334	-143.558	628.319	1575.01	303.426	23.4257	85.3321	173.656	692.221	594.456	217.84	371.767	86.8445	670.822	464.579	131.754	34.4911	232.549	16.0038	-116.178	306.569	234.337	177	3	0.589636	0.599405	6	0.359136	21.5482	379.072	2301.54	-13.518
1469.26	524.428	738.54	433.703	981.54	712.374	902.298	-68.9275	113.919	147.257	447.331	1367.55	451.463	1032.42	1012.44	121.564	-137.888	415.235	500.739	184.013	313.094	369.525	533.893	524.767	423.149	178	3	0.550564	0.489734	1	0.690869	41.4521	309.628	5632.87	-79.2503
-57.1578	27.6424	549.907	668.956	447.392	254.852	128.531	131.639	284.896	127.241	404.697	391.894	429.342	186.587	19.7999	-21.9344	148.753	-128.388	298.141	207.674	158.898	113.613	336.045	153.495	323.848	179	3	0.640904	0.526728	3	0.225523	13.5314	165.858	657.767	-33.5286
482.341	984.584	389.097	1630.53	465.346	898.498	691.424	349.937	353.767	627.28	695.915	898.061	836.818	434.558	663.712	21.0751	454.811	218.408	652.609	37.068	287.828	474.563	930.166	3274.28	2151.64	180	3	0.582358	0.486637	2	0.833983	50.039	643.957	9730.24	-61.5887
127.993	-14.2191	-47.205	89.6249	156.115	22.3208	3.51368	189.429	220.875	17.293	80.8647	140.863	167.738	-3.8928	-185.15	4.4517	111.7	481.835	83.6386	249.946	20.5366	167.917	-5.74481	112.043	-141.01	181	3	0.667906	0.507245	3	0.0287029	1.72217	219.55	45.3017	0.418313
741.45	696.592	2135.72	200.426	-21.8566	337.196	2227.9	1133.17	401.458	2134.83	1426.35	424.109	2236.3	305.194	1577.34	1176.85	1643.15	828.789	835.717	1146.7	139.276	-9.75365	876.693	1152.16	1903.51	182	3	0.808899	0.473663	5	0.843384	50.6031	516.67	16767.2	72.6196
5062.61	705.003	1586.18	2026.4	1029.94	1941.01	1256.84	769.933	303.013	33.6108	260.899	144.867	11.0723	822.313	362.054	3123.62	1376.4	1543.54	651.14	1052.42	715.043	124.191	958.898	201.553	115.108	183	3	0.592788	0.462665	2	0.734673	44.0804	1209.46	16345.5	143.152
441.399	108.993	170.545	3068.81	320.231	83.8788	254.869	713.175	2850.16	514.279	-8.17499	-203.675	116.344	17.9644	248.216	274.788	-42.0209	2898.38	508.197	82.8129	523.52	38.5806	92.1927	2539.64	1649.16	184	3	0.612496	0.47521	2	0.424842	25.4905	1515.75	10842.2	286.236
37.6967	650.051	1395.66	990.778	341.768	565.613	-117.199	154.659	1138.06	1084.39	761.088	821.96	658.184	522.32	801.22	1340.23	2024.95	287.256	801.676	944.402	1205.37	1025.24	1284.68	1323.73	547.709	185	3	0.618915	0.477911	2	0.891789	53.5074	286.417	12494.1	-39.061
1530.86	640.404	383.101	39.1209	178.563	198.426	28.4333	47.6848	-6.69374	140.248	-175.889	453.098	224.13	248.655	-25.6249	193.331	395.938	310.678	28.6982	-39.3844	-24.3842	173.005	118.188	39.7615	292.305	186	3	0.561292	0.465332	1	0.144614	8.67687	503.439	948.219	50.2662
-53.5322	778.315	812.736	347.841	53.2372	159.493	281.446	317.751	-6.79866	109	76.5918	908.298	867.678	59.9757	221.812	235.916	-89.5435	277.829	90.9373	437.454	-52.7035	211.853	113.525	305.394	793.084	187	3	0.552533	0.487509	1	0.256826	15.4095	324.872	1897.47	32.0502
1188.73	1052.42	921.655	973.176	985.184	715.135	122.304	119.69	160.973	40.24	0.127525	204.952	12.444	59.4188	149.545	288.131	-138.81	103.429	-56.0475	228.375	298.616	68.1455	61.4751	171.89	70.1657	188	3	0.515222	0.502114	1	0.234023	14.0414	506.05	3246.82	146.663
822.093	732.998	972.166	272.274	471.68	243.754	356.232	1191.73	517.97	67.9856	22.2894	63.3172	381.908	158.508	94.2148	191.775	491.154	339.596	352.616	174.296	140.196	216.538	48.1239	15.1723	254.922	189	3	0.66705	0.476373	3	0.346735	20.8041	272.354	2339.79	-4.31471
744.162	455.492	509.518	514.486	127.836	359.051	-60.5712	-21.9329	79.2318	100.276	202.484	-17.3682	136.188	318.482	729.552	312.047	159.919	401.339	97.4575	237.837	109.11	199.968	1080.17	439.375	297.781	190	3	0.64574	0.532463	3	0.340034	20.402	241.028	1677.97	-32.622
218.632	68.6647	120.772	131.344	86.1893	180.406	-169.593	311.1	1.86982	286.522	-2.66008	58.9776	110.877	108.834	16.0198	121.048	363.058	-120.267	133.393	-117.576	219.427	67.2664	113.682	248.948	-79.2132	191	3	0.551788	0.514815	1	0.00330033	0.19802	185.267	0.528388	-15.9581
-34.7084	270.819	244.553	1034.63	200.592	144.274	189.907	312.359	884.647	275.45	-60.3128	187.954	236.981	154.843	286.082	59.4939	563.683	1774.74	2101.1	1980.78	880.412	749.597	1719.78	942.239	791.321	192	3	0.597244	0.501161	2	0.49685	29.811	653.889	9133.4	146.691
1548.7	665.725	517.272	29.8512	297.792	90.5693	141.777	208.418	237.967	455.153	637.871	744.73	1195.21	2762.89	1087.79	1124.25	408.967	432.824	307.844	684.614	367.177	490.824	41.7489	121.298	84.3894	193	3	0.511451	0.495729	1	0.612161	36.7297	616.8	7111.58	0.976056
992.468	1386.89	1376.07	1384.69	833.241	721.969	442.898	110.547	561.429	984.131	1533.72	807.563	983.022	425.769	704.608	578.892	7.94945	743.496	405.481	545.784	425.409	236.626	712.966	500.525	314.663	194	4	0.847917	0.467033	5	0.860586	51.6352	232.751	9049.97	-88.3775
523.06	192.786	400.383	78.5365	122.456	570.741	1136.31	469.538	-52.8318	155.807	201.614	230.013	167.424	211.936	80.6854	107.895	176.765	114.904	14.7928	230.245	40.0703	57.8662	-29.7408	-21.9863	243.337	195	4	0.8864	0.613383	6	0.151815	9.10891	293.6	1079.87	57.4782
23.9147	-62.1785	220.379	232.782	14.6043	-144.055	211.671	110.953	502.322	376.22	187.32	147.141	154.023	464.395	-174.486	220.858	414.998	3.96149	105.159	523.472	277.699	1108.88	250.861	684.071	748.222	196	4	0.74834	0.478326	4	0.30233	18.1398	325.787	1442.25	-24.5838
2426.94	1104.45	1640.92	1320.93	1562.6	706.094	395.547	-41.1595	52.9306	611.628	349.886	406.24	471.312	611.9	1965.2	1154.07	1338.09	829.679	1459.66	777.321	782.255	568.882	319.519	253.25	97.1638	197	4	0.828855	0.4834	5	0.810381	48.6229	467.876	12341.8	4.53101
212.438	201.148	140.091	246.441	85.2889	188.77	224.785	279.046	486.013	40.5908	596.051	120.634	391.141	232.802	188.505	251.143	246.652	167.913	40.2369	-190.152	152.908	44.2827	-25.5505	122.712	-6.92988	198	4	0.778429	0.471326	5	0.0973097	5.83858	148.182	192.099	-12.5934
1075.82	366.627	371.213	131.391	143.052	177.167	185.068	-39.1255	-61.4611	190.204	238.895	327.867	250.854	526.998	527.036	447.842	584.093	274.393	368.06	564.075	228.238	481.434	250.955	570.313	518.452	199	4	0.666353	0.517683	3	0.462246	27.7348	160.664	1544.7	-94.101
822.327	547.767	513.293	361.229	247.396	123.866	92.7279	421.413	343.048	576.192	-27.9912	286.337	373.032	189.612	377.191	507.987	71.8746	10.9636	161.633	-154.558	424.01	-2.93315	-123.695	238.986	-72.814	200	4	0.815904	0.482277	5	0.323932	19.4359	241.32	934.579	-62.1804
1569.21	1606.1	1047.52	830.013	390.361	567.979	369.156	329.904	353.938	319.382	81.5679	390.209	-2.59612	215.715	159.584	130.714	-101.541	-167.486	-39.0305	224.319	113.219	80.9444	-263.883	111.597	32.3118	201	4	0.84305	0.818866	6	0.291529	17.4917	677.199	3321.05	88.8594
673.732	553.631	1308.22	611.122	702.958	1251.51	672.087	251.571	454.988	333.684	147.262	620.355	1418.62	620.654	449.405	1056.96	1016.15	456.627	255.213	176.952	128.525	143.694	311.565	42.6015	39.3392	202	4	0.823281	0.469667	5	0.635364	38.1218	291.477	6301.97	-33.9634
NaN	280.122	260.864	101.7	413.24	15.5898	-30.928	84.9385	-116.788	76.4603	125.126	86.8432	20.58	68.7057	330.578	214.482	66.3446	75.3736	22.7535	75.5371	-5.95869	-117.946	-106.842	169.115	118.874	203	4	0.826709	0.49327	5	0.0157016	0.90284	195.037	11.4467	-9.30529
1820.61	2036.27	3996.19	1180.39	418.571	1667.72	861.333	625.767	656.139	62.6952	270.796	222.843	142.768	345.038	609.881	645.796	1429.91	1429.78	430.369	1139.98	1632.2	277.041	663.701	416.281	643.311	204	4	0.67055	0.540422	4	0.80228	48.1368	767.869	14631.6	56.9776
275.988	563.959	328.292	522.266	830.62	515.023	972.01	735.566	994.552	782.553	518.824	690.865	557.139	569.046	265.119	585.385	809.214	161.167	517.167	605.785	445.072	414.053	-180.997	20.6802	236.276	205	4	0.72213	0.482705	4	0.80328	48.1968	155.151	5080.51	-141.855
306.826	447.072	499.674	523.578	581.61	107.38	199.319	353.132	616.967	802.648	930.994	506.313	533.392	801.811	1156.7	621.268	740.648	313.06	437.819	239.524	469.679	353.892	564.05	372.43	353.295	206	4	0.824954	0.723074	6	0.824282	49.4569	110.96	4506.54	-162.149
991.454	427.675	743.988	547.861	305.353	-3.82905	634.418	-0.434817	68.6456	52.2533	439.529	445.061	1244.31	1234.84	712.794	819.37	579.472	524.58	341.847	632.017	512.303	565.317	428.067	704.664	287.992	207	4	0.770282	0.487841	4	0.779978	46.7987	206.705	5322.78	-126.869
1352.28	2357.94	4206.91	1741.78	4084.33	2232.4	332.041	1893.73	2235.94	171.212	-25.9395	97.9608	491.045	1324.4	2077.63	221.193	960.883	746.918	865.321	1078.4	1574.7	267.242	56.4961	398.625	1466.86	208	4	0.766657	0.712144	6	0.79528	47.7168	1023.21	23413.1	245.689
2035.5	913.253	2020.93	5236.51	1656.66	1065.39	1329.52	1925.78	2083.65	3173.24	723.265	2070.59	657.592	2103.01	467.635	762.161	2588.88	740.468	1344.53	3877.28	2719.02	2776.52	1681.11	432.776	1866.95	209	4	0.678066	0.523264	3	1	60	694.482	35901	294.86
1203.6	1151.19	593.393	1370.3	714.093	576.511	1770.44	542.815	392.687	480.142	286.937	588.885	921.148	-70.066	439.272	131.718	62.6738	307.417	671.685	578.268	632.187	367.8	541.161	81.0348	-82.4097	210	4	0.829317	0.52348	5	0.741974	44.5185	347.303	6498.39	-83.7742
-7.11894	262.096	183.045	52.3883	55.9168	-24.5928	112.406	632.293	384.97	1292.07	652.399	108.884	543.962	716.504	50.4787	256.852	41.1412	182.675	102.47	686.002	356.39	550.835	271.734	418.27	346.979	211	4	0.827651	0.579807	6	0.450545	27.0327	286.227	2346.85	-59.6372
158.828	285.402	232.732	245.873	61.0201	207.143	-157.467	165.962	-88.332	109.608	113.026	-10.2368	121.596	144.527	269.047	117.79	309.355	44.3593	182.96	128.065	362.047	389.32	198.462	183.171	56.1649	212	4	0.626638	0.514854	2	0.0524052	3.14431	107.228	30.0434	-23.1062
345.129	746.958	523.651	1185.72	160.233	296.722	275.401	330.593	133.022	223.995	-104.839	163.56	44.3595	99.9001	199.4	5.87106	313.526	120.383	272.94	398.269	120.011	-12.3562	79.5749	-119.585	205.491	213	4	0.740584	0.481765	4	0.181718	10.9031	310.86	1340.08	53.2885
881.004	1206.93	842.243	814.126	479.311	471.992	656.991	621.28	868.92	660.471	700.332	568.284	238.184	156.294	170.28	166.697	70.7739	450.357	573.529	210.516	132.865	803.425	687.893	677.269	454.684	214	4	0.869169	0.537036	5	0.717472	43.0483	156.706	5610.96	-92.4009
1287.47	1690.14	691.721	224.302	221.845	-38.1983	9.78544	201.141	245.209	-102.439	183.976	268.649	423.963	1344.9	998.926	1214.06	1009.75	446.82	178.575	65.7411	-26.2438	274.046	1099.4	1095.22	1734.76	215	4	0.873449	0.454141	5	0.478248	28.6949	552.862	7545.28	108.579
520.868	203.364	443.574	1415.44	2813.79	45.5137	530.486	870.986	613.589	300.789	814.646	201.249	182.986	88.694	-44.4809	86.063	452.865	304.904	639.312	235.012	307.144	601.17	414.472	170.074	157.183	216	4	0.783716	0.466857	5	0.556956	33.4173	675.126	5330.89	-17.3405
2626.03	1101.28	327.095	854.762	-111.007	816.062	529.068	1108.84	54.6814	1957.84	308.598	1205.32	1282.45	1683.32	375.477	84.6401	214.145	964.003	926.721	1917.55	1007.24	1220.29	295.091	335.848	-168.114	217	4	0.804668	0.471669	5	0.762276	45.7366	591.928	12215.8	31.5424
501.696	-11.3217	7.26363	897.154	2209.89	1244.84	2945.02	2521.14	541.534	1687.07	2722.71	787.9	3931.58	773.589	979.879	379.629	312.791	1654.46	857.251	848.325	805.434	-67.9062	206.591	259.44	533.834	218	4	0.869405	0.467295	5	0.771477	46.2886	979.057	19680.8	186.998
2292.8	567.013	684.912	373.407	616.692	343.649	423.169	73.8054	389.975	134.222	258.476	-5.13777	315.554	200.629	286.813	344.562	120.413	469.482	381.207	245.516	276.362	405.952	446.023	78.9289	62.2172	219	4	0.863472	0.709243	6	0.40234	24.1404	479.739	2057.31	-47.4525
149.111	154.74	48.5291	-3.70084	126.489	157.907	156.914	243.608	130.375	-119.321	3.1796	-54.7728	-168.503	-122.568	60.789	-18.7247	270.868	106.727	290.352	-52.3652	256.309	58.8472	15.2265	103.044	-105.207	220	4	0.623867	0.482608	2	0	0	249.382	0	NaN
343.583	231.139	189.805	304.051	293.97	261.385	75.724	138.249	342.043	60.5478	143.004	178.577	121.658	-1.09367	165.607	69.6649	-23.6807	209.755	253.401	59.3266	239.738	-45.8018	204.833	152.387	190.609	221	4	0.82161	0.497216	5	0	0	70.4555	0	NaN
3623.74	736.177	1394.29	354.997	452.506	274.647	155.492	98.1289	211.005	164.411	314.769	1985.47	191.68	105.616	-50.7975	254.102	115.597	258.018	102.165	83.7664	158.305	-80.8518	91.212	180.241	8.79665	222	4	0.853214	0.477218	5	0.269527	16.1716	1439.28	4699.18	195.866
223.939	714.608	483.842	195.741	421.018	81.5865	201.702	-13.1833	45.3169	-147.828	171.392	164.106	-27.7407	8.19882	317.532	205.14	155.047	-91.5894	12.4284	-171.148	71.1582	147.795	364.955	145.265	230.457	223	4	0.897667	0.562658	6	0.119612	7.17672	257.557	435.427	8.80305
-172.348	168.576	148.026	125.856	-91.6563	50.7162	26.3183	-35.2312	48.4455	280.294	375.133	483.255	479.755	226.967	112.602	282.394	598.915	-13.9475	367.284	315.324	164.02	-115.46	4.81348	224.277	271.731	224	4	0.840067	0.554645	5	0.181218	10.8731	228.046	399.02	-32.7788
1392.45	1450.18	1828.77	876.761	730.103	471.351	607.963	1085.98	632.154	811.015	805.621	1313.9	2349.34	1026.01	230.259	500.886	393.843	669.498	369.73	224.068	114.682	31.1785	-105.923	234.719	241.37	225	4	0.773054	0.475803	4	0.730973	43.8584	474.062	10401.6	10.5615
102.918	191.963	2.04726	-91.7795	75.6387	92.0571	-55.6341	-175.102	697.921	601.644	355.484	426.858	-75.1292	50.0715	636.925	211.825	438.566	-12.9596	358.893	149.856	43.9603	324.816	340.569	-54.4516	90.8667	226	4	0.824883	0.450987	5	0.223822	13.4293	309.446	737.979	-26.7005
NaN	2512.54	2076.86	654.675	2299.19	3426.75	820.68	1916.64	4019.45	1824	1790.13	663.115	304.605	456.487	315.216	1796.73	1678.22	1274	655.398	1036.23	1444.2	1291.9	2250.3	1818.58	700.958	227	4	0.813272	0.435436	5	0.969797	55.7633	581.168	27384.5	207.774
1719.37	677.625	785.085	38.9063	-87.7354	604.659	459.359	463.314	403.999	714.755	194.043	14.1374	184.05	817.956	540.098	469.734	326.741	520.493	275.861	603.893	384.693	-192.401	113.3	-8.01516	107.51	228	4	0.620563	0.482121	2	0.609861	36.5917	378.522	3202.47	-104.467
888.052	1919.26	1206.28	1539.94	1482.13	1095.5	442.156	662.928	590.815	1241	878.268	308.093	736.188	359.154	270.212	569.767	512.329	178.174	491.535	196.687	126.116	139.771	328.366	463.1	632.501	229	4	0.863831	0.588639	6	0.746575	44.7945	336.364	8802.51	-34.5509
191.48	125.476	476.332	-25.9757	203.811	184.069	304.781	141.91	-29.8579	149.12	103.612	70.1423	91.4735	57.1105	141.298	45.2636	35.8998	351.685	193.315	126.359	304.085	-98.1314	203.096	55.1112	-123.977	230	4	0.802173	0.56232	5	0.0262026	1.57216	143.414	38.6431	-0.592455
1071.36	534.288	572.582	854.153	2068.26	2514.22	726.958	1173.18	746.222	329.133	471.72	1102.11	255.596	185.248	733.949	1003.32	884.907	728.625	787.798	741.404	989.703	473.396	335.442	779.87	791.505	231	4	0.668132	0.488451	3	0.927293	55.6376	318.657	11686.1	-72.6699
516.58	792.541	492.578	321.304	295.209	200.548	144.448	-64.446	9.02627	-184.119	-244.452	-112.411	-15.3123	-129.767	-14.072	132.198	173.817	273.368	209.62	422.074	439.92	449.971	488.696	394.299	86.8795	232	4	0.642292	0.525306	3	0.30473	18.2838	333.839	1058.65	-46.8763
40.3788	-58.543	6.58575	246.892	325.105	368.662	446.711	32.5666	94.5817	339.966	220.514	141.457	111.669	295.591	96.9553	297.591	110.944	205.02	93.4308	175.282	156.505	202.585	115.281	137.548	53.6553	233	4	0.833122	0.473912	5	0.0692069	4.15242	90.2436	72.9756	-19.8888
-171.5	-73.5673	521.562	329.885	513.576	514.131	1697.06	6.76466	405.935	408.409	377.789	-216.054	105.037	185.669	-51.99	-61.4575	78.0466	236.855	234.494	49.2482	581.986	461.611	1199.76	2172.69	2224.45	234	4	0.628517	0.474079	2	0.478948	28.7369	947.707	5623.18	41.1081
324.14	379.001	-38.0249	584.173	-5.79137	-27.4799	104.258	19.0923	27.1829	59.5135	83.2858	131.17	-30.2623	378.523	403.689	121.438	370.741	189.333	262.403	158.162	-10.037	284.579	397.305	369.275	779.761	235	4	0.72388	0.482429	4	0.218822	13.1293	210.493	416.203	-48.5238
742.293	342.976	240.903	423.063	361.704	-88.0364	29.945	129.723	-19.918	293.632	260.873	321.209	248.335	318.567	76.4899	191.896	285.95	504.821	723.06	522.973	137.54	252.048	187.383	193.932	170.177	236	4	0.750502	0.653784	6	0.231823	13.9094	146.704	880.411	-20.6438
240.546	442.343	648.841	394.88	653.877	628.395	264.282	77.743	630.704	336.247	476.418	420.429	172.19	581.314	103.215	64.113	141.376	259.787	249.268	210.073	189.311	201.649	108.022	526.547	1103.66	237	4	0.873698	0.877266	6	0.472347	28.3408	168.048	1954.68	-83.7132
294.341	198.703	-97.9098	373.514	335.509	341.701	135.215	280.44	12.9717	399.214	372.903	-18.4426	128.319	102.336	17.9787	-18.4989	713.805	112.277	182.864	174.549	364.453	447.731	1.41174	387.925	58.6283	238	4	0.637733	0.426819	3	0.186019	11.1611	172.271	319.492	-42.2233
1600.6	2544.95	1580.38	1256.01	1817.21	1043.07	141.307	123.628	787.727	610.529	962.228	899.937	338.244	788.942	223.697	366.861	566.876	240.452	753.879	604.803	105.131	280.755	139.27	317.692	447.992	239	4	0.878281	0.468344	5	0.707871	42.4722	514.68	9980.88	14.9997
NaN	1474.17	1429.64	1962.2	1418.38	1192.69	1152.55	1214.45	1201.15	596.273	1203.99	1372.61	884.59	1129.01	1202.95	1442.85	817.537	1080.7	1225.26	1159.6	1128.65	1574.05	759.284	1480.53	1256.46	240	4	0.599814	0.496993	2	1	57.5	67.0918	19944.3	55.2749
NaN	610.956	181.597	211.011	-120.92	-125.449	150.191	73.3366	70.9809	381.699	765.421	476.377	580.122	318.659	528.31	340.226	580.483	132.149	96.7722	627.306	31.9512	310.824	188.225	46.2672	159.579	241	4	0.892181	0.469734	5	0.384838	22.1282	220.754	1322.1	-63.3429
479.024	288.54	-39.9267	787.449	728.414	707.987	1620.49	1925.39	663.321	1830.9	390.066	1064.08	1902.11	1432.31	910.589	1722.89	1141.25	809.048	1039.02	1100.96	521.982	762.322	673.027	509.97	783.84	242	4	0.921715	0.479871	5	0.925193	55.5116	293.825	15051.1	-10.9754
1263.26	692.747	554.862	1339.06	682.796	1695.44	9239.43	6839.44	3883.56	2295	3995.63	1921.09	1254.55	1698.31	2214.06	621.651	687.253	544.072	1888.45	1179.14	726.996	1370.29	1020.29	366.323	831.648	243	4	0.948392	0.4671	5	1	60	2222.55	39357.9	352.474
577.803	784.614	1855.49	1597.17	1939.91	2382.75	956.758	863.088	1156.64	3859.11	1501.96	1591.44	704.285	391.694	490.77	1491.86	997.875	2224	571.191	1721.21	1104.26	858.604	279.23	-10.1205	956.36	244	4	0.818269	0.466901	5	0.937694	56.2616	550.265	21967.7	104.774
303.177	-55.1115	226.604	311.243	213.021	274.642	65.6584	383.901	348.127	249.589	183.305	610.425	123.692	93.4311	-3.99396	-75.2765	119.147	242.464	113.285	172.115	25.7676	100.974	284.512	-122.406	2.14463	245	4	0.728255	0.527541	4	0.0916092	5.49655	162.805	166.931	-13.4956
543.168	352.853	221.928	174.965	-61.2587	167.591	-27.3302	41.2287	-34.0486	49.2578	169.949	140.518	-47.6491	371.001	-74.8873	-19.8356	189.293	44.7527	64.2133	151.437	154.975	148.201	135.448	113.171	-138	246	4	0.805852	0.511491	5	0.0467047	2.80228	210.588	99.0624	4.31891
351.374	250.654	169.818	2179.29	507.518	289.772	506.953	119.399	298.942	496.598	135.258	156.805	1082.82	438.617	377.552	468.586	341.573	751.553	-1.53583	-239.484	138.108	465.141	76.6587	627.049	919.983	247	4	0.814895	0.476685	5	0.554555	33.2733	491.047	3777.09	-62.6622
1135.17	1052.66	688.378	808.728	644.921	970.059	536.483	641.855	3085.2	2385.61	2226.44	1349.91	847.801	750.021	505.022	383.801	208.94	238.858	341.95	436.475	312.79	311.507	622.026	255.657	319.082	248	4	0.748258	0.447472	4	0.767677	46.0606	626.758	12295.8	29.8567
1636.35	1476.59	1287.11	692.328	796.581	309.682	845.028	989.209	649.75	603.277	288.596	583.476	462.853	213.547	290.525	116.329	987.406	695.728	705.815	1055.97	281.219	670.473	148.265	236.068	818.317	249	4	0.767106	0.466795	4	0.782378	46.9427	246.724	7759.03	-76.0054
783.271	283.611	386.149	346.648	454.333	1100.91	854.276	445.613	632.259	262.368	267.429	776.74	998.644	1496.35	248.766	445.022	131.901	968.846	931.32	315.421	705.198	380.113	1151.96	730.636	269.355	250	4	0.898642	0.489893	5	0.826183	49.571	203.482	6713.25	-118.385
-210.411	33.9794	43.9402	238.117	79.9334	39.936	194.064	270.035	396.4	44.8072	291.761	80.7225	130.333	45.19	65.6339	-204.936	287.744	162.206	79.2137	259.207	163.741	173.828	-63.4155	183.185	64.0198	251	4	0.875305	0.484714	5	0.0208021	1.24812	181.075	11.5807	-14.3501
124.181	-201.522	80.4457	-32.9429	-193.088	123.193	-51.4992	134.872	-82.618	62.9406	304.983	-129.212	77.8196	57.5641	59.4276	70.0623	31.3436	56.6271	-7.98323	527.288	286.906	315.658	564.281	264.765	464.453	252	4	0.739119	0.503013	4	0.134113	8.0468	360.157	296.528	-19.1634
930.303	1119.37	1177.37	523.962	185.599	268.944	356.396	555.04	601.909	748.341	813.5	525.37	88.1786	248.764	29.4356	-39.2987	102.201	142.403	-186.687	277.143	181.699	45.5622	-37.3648	150.377	346.278	253	4	0.870497	0.49513	5	0.374537	22.4722	366.636	3463.68	29.4027
1125.92	1300.5	1331.8	761.017	566.149	724.766	504.321	388.476	354.148	487.585	633.25	1045.24	449.853	605.296	609.036	828.76	756.705	613.293	946.01	828.333	576.511	339.058	617.294	649.145	748.702	254	4	0.770025	0.682347	6	0.9964	59.784	101.01	8454.32	-161.047
822.242	1005.36	1524.56	983.912	249.784	4.43718	784.01	648.2	415.643	536.114	808.885	211.1	1462.19	379.717	532.065	610.455	1001.25	163.981	105.002	79.6603	396.098	332.063	1.18454	318.392	374.278	255	4	0.604325	0.471963	2	0.673067	40.384	315.566	6076.84	-59.5745
-11.1172	-22.589	133.315	67.8177	95.5408	316.591	84.6879	461.871	179.063	147.363	-159.242	-125.016	184.285	35.3028	34.8303	55.8838	12.6296	143.66	-131.921	119.186	19.4791	24.0722	104.941	19.9283	375.203	256	4	0.598107	0.475269	2	0.0318032	1.90819	242.938	39.6103	-6.01476
772.807	2205.77	610.41	-138.69	676.543	2709.9	980.593	1546.43	685.168	1384.84	229.036	-45.2402	470.563	1229.3	1414.39	1369.78	544.831	80.6167	812.656	189.829	658.2	656.151	328.679	155.913	1567.7	257	4	0.652771	0.485348	3	0.755376	45.3225	578.282	12545.1	43.2212
2151.99	574.72	1408.27	1852.95	4655.41	1164.65	505.412	1839.37	1778.08	154.182	1886.55	1973.26	4776.02	2136.83	5888.95	408.708	4166.79	318.7	2610.2	1405.02	1373.15	1171.68	1849.33	195.032	2144.04	258	4	0.548038	0.489208	1	0.981998	58.9199	1158.37	37877.9	344.526
1453.29	1503.09	1132.01	766.845	495.066	1049.97	1747.44	894.261	959.117	700.974	671.909	102.725	634.868	836.369	174.188	380.509	288.698	479.061	261.268	366.272	41.2697	171.245	219.685	233.837	470.006	259	4	0.60438	0.500291	2	0.637664	38.2598	336.473	7664.36	0.391756
1502.09	1751.54	1488.09	1379.14	1026.92	375.335	450.115	1959.08	52.2335	446.048	235.215	890.29	710.327	834.23	307.452	1360.79	4053.42	309.097	1904.22	1756.7	1088.7	1183.12	903.231	2705.73	353.308	260	4	0.811849	0.546865	5	0.925393	55.5236	691.044	19879.2	75.8639
1561.25	1025.13	952.224	1207.45	702.257	800.074	945.266	576.2	1237.07	478.486	307.359	127.887	1205.93	2987.41	138.747	911.676	704.637	997.859	713.417	553.037	334.249	194.695	1515.92	534.14	612.39	261	4	0.898256	0.48743	5	0.875288	52.5173	416.987	12130.4	-36.8669
863.49	808.958	345.2	361.158	418.005	891.323	1125.85	880.926	329.175	68.2327	5.74677	431.182	1094.24	657.51	325.887	253.356	431.642	896.513	819.966	1050.21	154.359	732.433	209.987	130.112	-82.1805	262	4	0.92632	0.492692	5	0.683368	41.0021	251.023	5684.02	-74.3675
652.187	1129.88	5315.26	433.931	3353.92	1802.25	1145.53	1024.05	44.7407	469.701	1412.52	1419.88	2559.99	2366.53	2199.87	1468.46	717.419	318.538	155.963	887.692	4490.66	4326.71	324.721	1570.16	2481.45	263	4	0.849398	0.473033	5	0.89999	53.9994	1203.91	32402.4	325.145
701.257	994.345	567.286	1276.2	887.348	1095.27	544.262	482.868	589.354	940.183	686.46	-19.9063	904.693	121.967	749.474	1748.34	407.616	239.671	273.973	136.87	592.449	142.86	493.837	430.74	459.992	264	4	0.759472	0.513206	4	0.760176	45.6106	262.107	7144.97	-78.2955
3705.7	2564.33	1657.9	1146.18	351.662	1996	947.068	1974.51	458.67	584.748	891.143	553.581	520.304	353.692	465.605	-103.406	-53.5076	-25.6937	1071.38	577.955	1180.68	1963.56	1711.2	685.929	197.802	265	4	0.892922	0.485092	5	0.856186	51.3711	819.435	16112	51.2518
2121.15	4839.62	2464.98	4622.96	2841.23	2091.65	2549.02	1805.32	198.518	103.495	1222.1	964.875	2814.19	3080.69	2888.49	1273.68	685.292	695.713	1827.67	1298.05	2097.01	224.803	199.077	101.416	85.457	266	4	0.835505	0.470514	5	0.817482	49.0489	1054.22	34425	450.525
200.471	553.144	407.068	256.462	74.6799	50.2584	367.677	246.325	84.3161	-34.0983	316.874	87.1141	46.2554	190.377	235.929	229.027	473.032	103.252	228.451	9.47689	371.104	158.293	367.681	465.5	-14.2297	267	4	0.686048	0.48563	3	0.186419	11.1851	123.138	335.589	-40.9598
588.121	368.907	407.131	147.884	142.241	-116.081	328.745	45.1238	115.556	72.6599	22.9784	-92.8313	134.073	109.068	179.452	-72.623	113.972	165.17	52.0987	133.39	-93.616	92.042	-175.649	-182.332	289.917	268	4	0.795948	0.484865	5	0.0925093	5.55056	310.24	172.828	-12.986
1235.48	777.451	400.163	1082.54	569.91	529.006	229.401	45.574	817.48	1247.18	418.53	428.571	682.079	574.317	654.59	211.609	328.158	260.316	448.401	382.162	777.025	1200.35	1712.23	1028.43	388.98	269	4	0.638844	0.460325	3	0.808881	48.5329	246.202	7693.39	-90.3481
57.925	267.172	-67.234	183.072	218.499	131.112	166.804	57.7292	-42.6554	231.434	73.0742	107.776	180.266	354.278	23.3557	286.092	-17.5525	24.2169	-189.835	442.623	37.7284	230.041	-79.3722	127.639	128.195	270	4	0.719202	0.806039	6	0.0172017	1.0321	178.986	17.4558	-5.68673
2167.47	278.135	276.763	1033.63	272.138	389.8	74.1944	289.976	-95.9311	-2.8961	192.255	41.88	661.111	579.744	580.097	253.783	21.1972	-21.2809	404.449	204.415	143.608	257.641	249.02	320.024	85.4154	271	4	0.726452	0.423118	4	0.284928	17.0957	592.677	2169.53	27.7868
77.4885	45.5952	347.86	180.795	137.248	365.94	180.661	198.032	51.6046	-92.5002	138.392	133	115.778	-35.3705	-40.0401	62.1116	168.497	100.495	33.1205	188.036	148.424	207.099	40.9047	-147.757	109.007	272	4	0.591113	0.646874	6	0.00650065	0.390039	128.591	1.24102	-16.3594
518.681	268.775	404.719	507.964	377.055	79.2144	64.1538	-259.099	173.276	244.679	13.0828	171.119	143.225	-3.45582	-16.2951	123.015	58.8822	7.59547	103.254	181.394	85.8958	201.942	51.8859	-28.3792	80.4798	273	4	0.878733	0.496687	5	0.131913	7.91479	216.454	268.019	-21.5219
113.836	-114.625	357.019	28.6633	245.054	226.385	166.16	-324.173	46.818	-62.73	36.3015	-94.8319	194.083	40.7313	490.927	140.095	81.3458	150.732	-46.29	-52.8329	85.0933	138.989	192.323	303.833	89.6818	274	4	0.522002	0.520782	1	0.0313031	1.87819	289.583	50.4887	0.251733
1436.19	1836.23	1027.35	54.2278	440.387	429.683	672.148	360.931	453.584	1477.86	538.377	627.232	96.8194	769.336	988.04	951.761	2042.5	1391.88	1746.35	295.049	338.346	1496.51	318.475	802.909	360.603	275	4	0.675798	0.473808	3	0.872387	52.3432	393.997	11956.5	-38.5924
1971.32	1610.4	3060.47	2385.27	1739.49	2102.22	1151.85	506.053	3239.26	2139.58	2157.18	196.436	732.64	2122.29	1282.43	715.153	220.116	908.097	861.901	214.682	2133.98	3554.46	2454.95	368.138	2692.78	276	4	0.707269	0.460884	4	0.954395	57.2637	619.738	29865.3	231.083
388.131	246.412	341.254	342.827	257.745	1007.22	1807.52	233.661	742.423	240.288	1355.02	339.094	-55.1567	937.141	512.554	1314.38	1162.24	570.555	589.385	184.932	186.951	324.614	2591.72	858.688	3631.57	277	4	0.814583	0.480601	5	0.653565	39.2139	877.523	10476.6	62.6875
1499.37	3481.8	2689.32	649.81	168.417	136.899	820.011	2384.28	468.212	1126.17	1088.48	1495.19	554.111	673.055	1125.69	871.518	858.696	52.5622	145.685	-64.9074	510.713	704.67	250.653	852.589	2400.11	278	4	0.733774	0.474525	4	0.784878	47.0927	806.483	15642.1	90.1491
462.719	446.908	215.04	76.538	328.422	190.032	-7.05596	96.0936	188.016	812.482	350.775	510.854	730.469	2715.75	864.168	569.411	240.484	1103.94	1340.06	1624.73	488.684	313.762	270.318	467.312	546.394	279	4	0.720252	0.56472	5	0.628663	37.7198	584.187	7419.48	-0.659642
235.683	46.924	125.145	960.466	687.571	615.756	1768.06	2536.25	891.902	116.852	61.9974	-3.90727	16.6322	606.71	717.021	547.793	755.357	458.777	644.179	462.749	652.145	1067.27	222.98	491.7	-86.0447	280	4	0.899235	0.487296	5	0.686969	41.2181	581.41	7886.6	-22.6857
194.973	143.994	-53.3527	152.395	-138.355	537.563	117.725	-2.72485	141.667	-2.73888	56.1656	-114.037	-12.0984	424.001	350.175	-90.9451	160.149	-42.8737	-84.4109	12.3465	352.692	113.785	334.646	24.2588	159.958	281	4	0.880096	0.783417	6	0.079708	4.78248	291.336	111.311	-17.1897
-175.852	198.934	221.826	-23.0717	228.043	-46.3635	27.2401	104.258	125.707	133.234	317.497	138.898	187.251	325.074	-89.05	248.187	3.44839	145.523	154.517	145.894	35.5418	109.3	-34.1583	-54.4489	103.74	282	4	0.535419	0.508474	1	0	0	159.715	0	NaN
571.988	922.72	1028.78	484.121	274.791	107.906	68.1051	163.246	212.03	72.4697	35.9626	94.2585	-65.4945	112.74	-0.718935	1.12629	124.875	-29.8305	231.441	176.443	124.443	54.9642	-66.9728	48.8975	-19.6065	283	4	0.758126	0.513311	4	0.151715	9.10291	418.479	1472.52	100.719
1120.57	283.625	411.313	255.03	119.744	201.711	216.735	356.437	331.617	340.532	548.761	244.537	329.587	406.053	495.904	42.798	249.945	138.829	199.467	-146.523	67.0443	-130.106	13.4338	398.493	425.138	284	4	0.797434	0.515044	5	0.286929	17.2157	225.145	752.132	-56.0009
1606.74	343.47	2359.09	663.974	799.617	844.972	607.178	-83.9663	488.638	1442.07	457.319	663.243	1990.97	831.698	561.097	467.039	184.754	202.099	107.769	443.696	289.194	203.921	268.924	183.249	609.539	285	4	0.800229	0.640495	6	0.646465	38.7879	537.894	8201.72	9.00294
250.781	339.875	483.659	341.902	327.91	177.311	413.954	503.285	468.131	522.876	274.879	207.582	156.83	24.5593	173.521	338.009	62.3902	106.18	501.65	366.538	305.001	513.666	193.847	-18.2559	97.4292	286	4	0.731696	0.550403	5	0.366237	21.9742	93.9771	805.317	-85.708
607.425	632.39	842.138	488.239	547.127	183.204	38.4212	268.005	342.973	91.1151	66.9389	106.448	199.681	-61.0416	43.2613	174.452	81.2416	95.2456	26.1815	19.4445	96.9694	-93.3307	163.025	-119.978	-16.1063	287	4	0.505777	0.486228	1	0.189219	11.3531	320.863	1193.43	33.3558
330.76	279.744	-189.048	256.63	500.883	674.665	132.817	2301.41	2020.84	2654.92	1224.83	1554.92	4436.38	2847.9	1879.13	2654.49	2044.89	808.103	216.865	130.073	85.6578	148.381	704.366	1103.03	862.083	288	4	0.573567	0.516237	2	0.688769	41.3261	1120.63	22109.3	320.458
310.224	531.094	756.967	310.378	103.345	189.933	56.5491	96.7106	-26.8033	212.402	501.175	614.134	432.613	284.328	263.753	261.099	114.856	84.7976	201.236	130.81	22.3087	128.234	-18.6431	331.106	-165.109	289	4	0.947616	0.694442	6	0.242224	14.5335	201.303	997.311	-18.2909
1691.13	1381.1	2875.04	438.374	176.299	282.694	338.915	782.727	1023.9	491.782	124.285	315.244	-83.219	-206.773	-13.1878	185.663	182.819	1215.9	353.08	118.971	332.449	197.571	59.7029	8.40842	211.662	290	4	0.748338	0.477628	4	0.356236	21.3741	931.768	6282.66	174.439
313.759	897.024	1069.41	326.398	231.017	472.551	323.342	235.477	224.096	235.798	337.317	240.358	222.194	318.031	180.953	202.827	311.865	289.929	276.157	272.092	42.4271	40.2353	84.43	325.877	251.257	291	4	0.718272	0.588352	6	0.176418	10.5851	164.013	1319.43	56.5459
1034.24	1036.85	644.954	711.93	538.461	384.575	974.35	619.424	465.925	407.088	424.135	266.822	599.333	488.756	867.038	712.335	651.689	641.309	619.851	456.394	961.514	503.735	642.055	539.239	457.852	292	4	0.736498	0.478302	4	0.967597	58.0558	70.037	6536.2	-181.645
1149.92	900.906	427.029	675.995	162.987	523.565	153.455	342.276	82.0788	-63.501	186.96	201.04	19.378	78.6955	25.2979	98.9155	375.36	-32.4334	158.918	-15.2969	-40.3041	-156.981	-9.69032	76.4797	134.652	293	4	0.60133	0.497163	2	0.19752	11.8512	447.732	1378.89	42.2149
109.006	1639.63	1335.2	1104.57	1461.83	1016.34	881.338	957.746	830.786	1053.36	472.115	813.01	280.193	212.575	368.689	400.383	909.945	801.342	673.109	749.998	665.715	739.388	825.694	1399.54	1496.23	294	4	0.803706	0.461212	5	0.909591	54.5755	199.1	12182.8	-54.423
978.249	1321.69	1416.91	1355.18	975.668	1169.19	834.811	953.574	842.074	1077.93	816.725	964.853	939.342	586.852	806.02	1288.96	1122.61	958.106	870.913	1394.91	1059.17	593.997	626.42	371.426	773.376	295	4	0.88493	0.520154	5	1	60	75.0038	14823.1	-56.4383
975.464	531.953	844.008	516.167	1163.71	412.807	373.612	169.224	2.30399	-82.5333	233.761	303.832	966.282	1097.28	239.74	131.705	559.782	58.1964	43.6895	-9.63705	139.402	375.826	229.369	371.349	365.761	296	4	0.794741	0.491057	5	0.469147	28.1488	318.929	3457.71	-28.9322
167.458	-25.0163	303.118	41.612	36.4627	153.231	268.038	-108.415	-67.8584	119.272	-20.6197	299.001	282.099	265.414	85.5528	100.628	14.9795	274.056	296.967	-44.7281	-13.3987	154.46	73.3099	40.4513	312.407	297	5	0.602573	0.514074	2	0	0	151.981	0	NaN
1433.18	546.665	89.9357	449.701	510.569	332.495	407.364	632.562	-112.775	23.1583	315.963	815.648	793.306	24.835	150.549	267.423	298.864	259.04	257.331	462.992	51.6104	258.509	-34.2011	392.766	376.014	298	5	0.753881	0.837812	6	0.424342	25.4605	296.618	2026.5	-59.3697
713.513	2194.91	729.239	804.605	269.887	531.796	1922.46	566.311	722.444	759.21	768.357	1224.17	2194.31	1306.95	1551.43	953.781	305.395	195.703	348.385	550.904	845.271	175.057	-78.4052	370.039	482.093	299	5	0.670245	0.485522	3	0.80198	48.1188	455.457	12136.4	5.32157
613.727	6.97302	188.431	6.77236	650.459	789.551	244.995	186.73	115.948	80.0487	39.2725	388.569	397.24	675.586	22.2483	82.007	352.356	48.4244	208.529	287.959	30.5228	140.849	346.084	97.08	184.216	300	5	0.748776	0.62486	6	0.222222	13.3333	211.262	987.432	-7.13857
2031.69	1981.86	1357.14	816.259	376.279	375.445	322.121	114.548	695.693	506.143	662.015	2212.47	1583.7	854.439	1495.29	796.569	968.808	686.697	2057.13	762.245	5278.71	1234.82	1818.95	548.915	435.087	301	5	0.655111	0.60075	6	0.919692	55.1815	925.191	20526.3	91.4395
1716.23	795.014	1142.26	780.412	762.208	148.879	300.491	208.853	253.572	23.8348	232.022	223.757	202.963	316.497	668.422	581.184	244.287	264.131	147.594	630.394	509.346	408.226	246.016	333.121	82.5496	302	5	0.734424	0.482743	4	0.425143	25.5086	319.165	3614.13	2.49102
1291.16	466.107	66.4865	-32.4269	7.96723	-50.5822	-113.161	59.4115	146.617	93.9607	-118.085	145.365	134.381	-120.394	279.303	-20.7568	409.085	973.512	1394.73	2065.92	988.337	529.484	278.509	1777.11	2740.13	303	5	0.530807	0.503254	1	0.378938	22.7363	1107.67	7343.66	197.007
2893.27	3262.11	3373.47	2095.41	755.18	736.116	1122.34	834.62	1517.61	1383.62	1874	983.617	1909.87	1468.36	1596.99	1675.03	156.705	797.912	420.084	804.662	555.931	2017.56	1610.31	1320.39	1149.86	304	5	0.68441	0.685163	6	0.982098	58.9259	472.737	25934.9	141.753
579.581	244.333	246.317	349.259	25.1516	263.1	158.432	216.745	442.019	46.9207	-9.51682	243.413	240.007	301.69	114.686	26.7387	90.1412	354.883	663.777	520.303	369.327	323.246	466.446	201.384	344.208	305	5	0.690829	0.566948	5	0.250625	15.0375	113.071	681.325	-44.0053
419.386	180.121	87.9166	-93.0017	132.916	11.3911	-30.4431	32.0602	20.688	234.034	15.4746	-18.4061	61.8274	-27.196	278.709	281.054	261.586	532.328	1480.01	898.445	872.213	613.106	-152.31	747.576	1904.86	306	5	0.566793	0.639849	6	0.281228	16.8737	726.61	3604.1	115.533
1440.36	698.141	749.372	99.1537	123.035	132.116	200.019	213.032	134.114	-70.6251	58.7742	-42.3499	130.872	206.81	211.533	80.0304	488.887	368.04	121.608	104.128	154.477	189.786	221.436	31.4136	174.476	307	5	0.72123	0.515966	4	0.167817	10.069	399.38	1318.37	65.2867
964.312	210.289	169.611	206.249	69.176	211.483	98.3109	-13.0574	49.7675	-71.362	89.4651	12.4142	127.019	160.044	-2.94544	317.586	94.6317	271.449	115.668	191.255	370.135	281.219	208.702	7.18966	204.506	308	5	0.560216	0.491647	1	0.0480048	2.88029	226.105	253.656	56.6629
365.855	458.72	292.886	98.3839	104.158	379.958	456.735	162.07	234.122	266.189	135.135	101.409	-3.83746	128.823	307.045	-3.22722	21.4102	-63.9407	222.832	79.194	43.7854	198.611	-58.71	143.14	-207.884	309	5	0.706252	0.511812	4	0.130313	7.81878	179.88	187.229	-30.9815
2736.68	1049.54	1687.17	350.86	186.037	756.098	249.87	146.315	-100.188	1054.45	129.693	226.383	666.4	262.931	925.021	2100.74	3540.62	1482.06	212.089	1688.81	374.242	812.195	293.595	443.645	454.711	310	5	0.857093	0.667041	6	0.732373	43.9424	922.98	12674.2	61.4267
2923.35	1352.94	396.314	1507.49	4116.87	1825.38	2105.53	1491.86	928.485	253.775	700.386	510.219	151.685	133.033	280.451	662.854	387.948	755.243	1583.93	680.88	967.446	1250.2	161.835	253.225	194.268	311	5	0.80555	0.489775	5	0.780578	46.8347	901.638	16331.1	107.918
738.109	759.528	553.892	325.588	787.462	1653.39	601.75	708.357	292.371	142.151	88.0685	493.98	310.447	649.56	505.022	297.695	1571.36	1039.15	1368.74	597.689	404.883	347.393	268.044	221.321	293.146	312	5	0.735348	0.487022	4	0.724372	43.4623	292.664	6816.21	-67.8839
50.8923	673.76	1033.51	524.77	326.226	237.268	-50.0856	112.274	521.585	79.7112	257.049	194.143	-2.17703	-127.516	133.364	156.537	5.13253	336.968	48.9183	-223.751	153.953	348.909	275.253	21.5064	126.995	313	5	0.750036	0.506565	4	0.175418	10.5251	346.448	1163.12	42.6909
92.4048	93.3395	333.163	223.101	74.8698	126.508	-260.129	-195.75	179.06	1273.28	851.972	2297.05	2532.88	904.826	211.905	100.603	-108.591	798.696	762.332	683.055	97.3613	-6.73085	75.0769	422.074	-110.711	314	5	0.813094	0.550411	5	0.377138	22.6283	1083.16	7003.82	184.044
214.359	269.865	1916.82	641.471	-118.901	2308.64	1635.76	1022.29	744.778	1996.07	876.079	932.864	476.439	102.35	193.355	247.774	-130.581	27.1819	2691.07	694.446	156.804	-108.665	-45.3778	26.2726	-9.05787	315	5	0.592262	0.45442	2	0.541654	32.4992	1014.48	11174	171.33
512.007	227.865	2446.39	1347.22	3203.18	6446.13	2902.57	340.73	421.34	2242.84	1337.26	2822.26	3231.48	6404.43	1801.09	717.032	1578.82	1542.66	1312.11	2065.73	1752.49	891.704	421.962	771.071	417.175	316	5	0.598088	0.466784	2	0.974897	58.4938	1443.9	38323.1	358.849
239.142	265.053	-35.4582	547.472	213.675	104.793	251.036	68.9525	90.6176	235.933	182.63	-16.2977	-75.9964	134.985	235.572	70.0635	-25.0074	89.6483	195.374	-133.177	-170.933	65.1057	4.51938	80.7115	91.4783	317	5	0.543514	0.499162	1	0.0387039	2.32223	212.923	91.8583	10.811
294.858	269.622	157.589	239.38	163.389	69.2868	336.428	384.398	730.778	397.555	678.745	28.3163	73.1009	394.238	-8.13428	572.152	399.539	103.327	541.68	271.545	59.6254	183.714	-17.0377	337.091	-104.358	318	5	0.696886	0.493239	3	0.29863	17.9178	183.634	1003.22	-47.0438
298.245	174.789	12.7852	158.36	176.91	17.6431	-11.5236	246.845	23.6608	25.9585	-7.09175	334.408	130.483	-19.3882	85.0457	-146.288	44.0654	18.6664	124.969	79.2276	243.699	287.309	157.82	-19.8023	28.7679	319	5	0.597438	0.522327	2	0	0	146.033	0	NaN
103.852	1027.06	495.29	110.687	-48.6124	177.222	39.7086	55.5121	401.387	156.926	138.382	570.625	2154.24	2590.39	999.439	771.881	191.682	58.7017	254.209	645.511	2305.49	1169.06	1526.35	1259.97	1036.4	320	5	0.704018	0.493523	4	0.561056	33.6634	789.954	11384.5	160.15
1140.53	1515.86	464.812	1282.34	920.026	1353.81	1184.4	1050.38	469.849	928.114	174.176	1602.83	1946.13	81.2809	1164.86	81.0432	536.583	210.919	723.319	303.973	193.507	58.2089	-74.1272	148.665	1557.54	321	5	0.683958	0.501769	3	0.727573	43.6544	463.183	10528.3	15.546
115.741	773.439	436.94	212.857	51.5043	1643.99	469.571	440.543	-15.0248	221.623	132.098	-81.9135	269.327	1286.91	710.167	945.281	1892.54	378.631	605.205	255.008	289.536	169.844	299.243	599.169	2879.35	322	5	0.663722	0.490688	3	0.563456	33.8074	778.606	6894.67	25.2165
2210.5	989.175	439.86	463.322	326.94	251.154	880.35	172.327	153.067	145.915	613.762	248.749	320.151	331.665	450.618	225.978	189.389	17.4412	191.484	254.848	154.429	432.102	40.2056	57.5067	17.5668	323	5	0.800797	0.500722	5	0.354435	21.2661	530.83	2440.65	-4.21661
459.058	521.857	39.5647	-157.568	89.3159	-19.6714	142.978	109.684	159.962	140.369	184.294	-33.4177	65.5524	199.062	207.204	358.616	42.1903	-50.0775	225.765	176.377	225.764	330.193	393.703	298.189	118.686	324	5	0.626579	0.480921	2	0.107711	6.46265	156.603	196.473	-18.0664
1803.77	1032.66	1254.1	1538.08	592.944	328.43	2151.94	703.43	792.424	385.975	542.062	823.967	1208.57	431.199	149.75	104.963	1312.66	608.409	544.724	1054.08	1011.55	746.832	415.514	199.857	1160.33	325	5	0.775935	0.694307	6	0.880688	52.8413	321.24	11399.9	-53.6512
1040.47	837.08	648.074	467.669	367.297	260.362	616.339	328.878	0.746236	254.444	254.642	21.2735	-12.2109	258.799	128.314	31.6783	99.4999	182.116	233.679	471.167	158.249	178.845	427.745	643.752	931.961	326	5	0.778291	0.543639	5	0.376938	22.6163	241.885	2171.24	-29.4114
3374.32	2320.81	3322.29	1045.66	762.13	1325.13	286.116	288.664	493.166	464.227	1069.09	544.429	1788.92	1868.97	550.371	470.067	562.79	219.623	301.421	746.225	811.66	111.624	252.524	12.1353	1685.27	327	5	0.731842	0.723067	6	0.775178	46.5107	875.836	14398.8	70.3461
2807.98	1459.54	1403.08	1760.61	886.004	568.051	1396.37	897.662	528.961	898.174	723.495	198.429	131.52	515.317	1004.53	496.149	935.552	746.065	869.417	750.445	199.953	758.694	115.985	210.554	240.197	328	5	0.677529	0.491037	3	0.80158	48.0948	447.179	11242.3	-13.028
1211.51	462.988	96.7578	20.4512	-117.671	0.13277	81.5587	148.187	226.557	205.656	10.5759	273.236	-142.567	642.797	602.658	912.383	528.406	50.7998	190.988	134.482	10.132	-122.79	1453.86	1424.53	3493.25	329	5	0.645306	0.485453	3	0.323132	19.3879	1294.33	5227.74	159.602
826.714	202.236	276.899	139.678	-179.415	62.1648	61.4383	99.4122	251.38	86.4714	733.4	114.429	421.148	373.472	216.475	418.615	84.2639	472.883	321.684	199.962	-147.413	31.9098	-45.5757	9.19287	537.876	330	5	0.771402	0.502212	4	0.224322	13.4593	276.545	593.055	-37.7335
-22.3667	175.595	106.486	371.478	44.0889	212.996	194.835	49.4207	2407.48	489.678	264.952	103.792	-2.96993	19.2309	102.749	242.296	-74.6689	197.045	88.4995	-119.529	-81.7083	168.468	305.082	210.157	142.151	331	5	0.780535	0.508043	5	0.110111	6.60666	1016.77	2041.17	259.803
166.181	232.852	156.082	2027.77	3577.58	2444.53	2384.47	3124.33	856.143	-61.28	455.627	347.602	153.016	-103.365	8.05405	-196.587	2529.67	1797.64	232.78	924.12	1804.16	48.4975	203.474	70.1786	364.322	332	5	0.619849	0.477481	2	0.544354	32.6613	1387.83	17386.5	359.066
487.363	626.321	426.272	271.504	423.308	379.986	-57.4193	368.087	603.436	143.292	482.166	473.09	444.136	567.934	1132.07	338.043	458.337	348.14	27.1343	1284.34	321.742	505.102	601.087	-238.074	146.831	333	5	0.642038	0.46713	3	0.69807	41.8842	238.603	3190.39	-141.025
14.72	231.023	53.5966	-109.62	63.0035	-43.2923	-57.3079	17.6314	-153.547	7.98776	242.361	16.4059	102.68	-41.5193	167.69	50.9982	278.844	-168.398	63.3037	412.013	-34.0297	170.144	-39.1164	-17.347	-30.5423	334	5	0.635559	0.446879	3	0.0132013	0.792079	399.138	9.82449	-9.05281
785.601	829.073	223.638	25.9555	185.63	283.645	604.863	196.028	100.534	90.1409	110.095	-38.899	274.976	81.2669	265.063	-59.5163	387.258	280.754	547.521	404.268	408.928	1205.54	602.094	1529.5	993.108	335	5	0.596703	0.495182	2	0.432543	25.9526	384.206	3729.26	2.38768
2993.99	2103.48	1069.48	1795.95	944.884	813.879	1108.34	1523.14	1637.27	1709.33	1161.79	713.962	1014.55	427.12	362.125	399.86	179.226	141.27	419.554	44.9233	557.131	118.246	433.499	156.129	-200.074	336	5	0.666072	0.497472	3	0.712771	42.7663	670.409	12967.4	81.8167
2493.67	1269.2	621.889	1212.82	938.477	986.539	363.465	340.984	140.077	270.519	399.099	270.898	331.43	533.118	749.495	348.08	561.066	1094.57	912.615	323.946	435.535	636.474	848.09	663.744	1662.77	337	5	0.520123	0.50707	1	0.790779	47.4467	373.853	8288.62	-69.0005
-68.3435	-69.1218	-2.91805	145.946	-24.8441	185.443	151.324	334.983	262.215	407.227	52.1887	162.925	76.3407	268.815	157.719	254.883	-42.671	254.729	1896.17	1675.89	709.661	655.861	144.468	67.1374	74.5987	338	5	0.606582	0.675432	6	0.212321	12.7393	765.037	3447.15	192.226
278.219	263.38	-36.7859	213.538	125.948	-23.8253	22.1145	193.49	157.702	52.8811	32.1349	43.3428	-16.0528	22.5592	211.282	174.103	154.323	138.25	223.089	41.9494	278.017	183.916	245.097	82.9896	-22.0185	339	5	0.738228	0.835116	6	0	0	88.3546	0	NaN
114.087	183.941	562.966	269.386	436.261	145.094	198.191	50.0364	114.307	246.155	174.283	53.9312	438.96	142.378	304.271	-61.9951	247.694	199.311	-138.311	128.892	-61.8751	-21.1843	114.78	115.196	428.508	340	5	0.631302	0.491087	2	0.120012	7.20072	163.372	205.601	-23.4307
1382.35	1455.54	956.522	1164.63	189.111	795.913	222.83	-203.277	15.444	129.726	98.5295	-86.1163	229.392	-1.65707	297.258	178.603	158.739	119.876	321.785	161.658	179.699	79.7396	66.8898	11.1716	195.414	341	5	0.599264	0.490706	2	0.222822	13.3693	626.242	3313.01	166.439
1719.92	1578.83	1025.82	304.343	252.722	146.707	141.902	375.42	200.635	-11.1488	148.245	165.575	173.252	104.763	329.36	149.023	175.953	347.653	546.715	356.442	269.454	362.2	361.046	162.455	607.683	342	5	0.654757	0.63936	6	0.292529	17.5518	460.159	2857.78	61.5301
2006.02	1680.84	1393.74	1411.03	1162.32	516.412	397.33	1192.54	739.134	1331.37	873.19	1489.41	2247.58	2130.08	858.551	307.744	119.965	180.197	197.861	483.62	374.436	380.564	252.492	-113.125	-28.4296	343	5	0.691389	0.510209	3	0.734573	44.0744	566.896	13473.5	78.0681
1632.1	932.658	429.962	388.134	522.019	237.641	185.555	336.454	181.028	266.099	213.173	-157.025	-56.3086	163.212	0.847341	466.036	271.939	-43.8182	70.3743	-119.762	275.077	63.5232	-4.23467	-30.4766	82.8498	344	5	0.690086	0.547978	5	0.227223	13.6334	554.591	1529	29.526
711.581	251.257	212.341	267.232	195.813	102.19	13.9011	75.9365	214.489	47.884	66.4974	-33.9951	42.8796	214.668	169.208	-239.52	93.5188	46.3081	-145.063	60.5184	48.7359	10.4813	197.904	-28.111	-40.9972	345	5	0.780938	0.510526	5	0.0327033	1.9622	304.466	142.01	45.3427
1399.68	2573.23	1247.41	526.509	599.497	604.489	687.922	357.991	141.853	374.404	286.936	584.617	300.396	-34.1907	76.982	266.917	91.3234	359.698	172.62	312.722	194.468	327.535	-19.5731	249.295	289.009	346	5	0.544422	0.502595	1	0.380038	22.8023	636.622	4862.44	86.9428
2619.35	761.565	1287.3	-7.30389	313.819	760.693	919.916	675.202	482.832	811.459	608.887	74.9048	1413.76	1111.63	1480.69	1438.54	774.993	1045.8	402.843	387.063	1177.39	2421.93	1384.78	1732	988.289	347	5	0.525152	0.488503	1	0.913491	54.8095	409.605	15211.1	-1.23828
399.023	188.371	33.3103	246.842	67.5207	240.948	241.52	163.393	398.838	-119.743	391.326	218.391	107.363	70.7431	-16.1347	182.922	31.85	-44.5293	134.867	-67.8351	248.584	-26.2882	309.96	-0.539616	-57.3683	348	5	0.586811	0.493329	2	0.0355036	2.13021	177.407	19.6771	-18.5932
1097.72	1319.68	531.568	476.631	199.413	106.743	29.086	423.044	191.572	254.176	378.625	-8.34664	509.514	213.483	93.0946	144.731	485.759	556.732	445.656	110.611	160.008	59.5069	516	140.708	23.0755	349	5	0.606485	0.485222	2	0.358336	21.5002	305.061	2137.55	-20.6781
3268.89	5451	2072.71	1700.98	2724.46	4765.96	1627.9	491.859	1916.76	2699.44	2535.72	688.827	449.472	304.208	2186.13	1534.16	3299.46	1662.51	2213.26	1111.08	2732.53	852.304	602.788	1199.23	546.556	350	5	0.529108	0.620481	6	0.985899	59.1539	885.792	38338.3	348.65
1078.99	1602.69	1469.3	632.19	530.976	-13.1703	805.84	323.464	36.7848	59.6579	206.07	130.423	-15.0087	242.51	9.09515	266.912	535.122	113.433	630.167	1708.85	1659.98	157.691	221.122	115.998	462.284	351	5	0.512419	0.464048	1	0.445945	26.7567	599.47	6405.24	94.2509
551.12	624.86	25.3888	100.305	24.3325	448.445	346.013	423.948	1518.13	1227.44	1828.71	1442.66	180.626	762.909	304.753	647.685	793.96	2090.77	1449.72	1050	859.906	581.226	821.657	607.481	1045.15	352	5	0.808926	0.459527	5	0.831183	49.871	388.867	11388.2	-26.888
745.157	1199.15	544.778	98.0043	92.4133	149.175	778.08	390.674	454.954	188.563	508.179	622.892	613.405	443.708	53.9651	3019.53	1278.78	101.975	-284.236	12.2282	-40.7797	1074.63	-6.90759	201.929	588.263	353	5	0.800454	0.450471	5	0.578058	34.6835	841.064	6291.57	-1.49666
737.52	515.493	429.129	582.777	128.642	344.858	830.07	1222.1	824.427	985.455	1018.53	1060.11	316.864	509.129	654.59	629.559	477.317	16.3589	242.344	-185.662	26.1275	201.399	699.004	311.202	466.054	354	5	0.694752	0.533636	4	0.70457	42.2742	240.22	5570.47	-87.2847
1663.2	770.146	1263.36	2516.78	944.701	42.8756	501.402	562.771	84.6995	882.635	-153.786	552.961	1014.43	2799.91	800.287	424.215	400.92	1505.78	799.757	365.256	723.059	690.608	127.799	-98.0283	-44.808	355	5	0.75739	0.488301	4	0.771177	46.2706	714.573	11307	6.27536
397.308	711.144	691.375	1870.48	3526.08	1322.65	762.123	935.284	286.012	1721.96	2764.08	1121.51	763.051	303.759	396.131	409.145	1062.63	916.845	280.998	1684.8	1062.84	368.335	968.052	2328.65	1833.78	356	5	0.674147	0.476786	3	0.962296	57.7378	608.14	18997.4	36.3143

## Sheet: Ext. Data Fig. 9D, 11B, 12B
Spot intensity ON threshold (threshold above which gene is considered to be 'ON')	ON fraction (ND = not determined) [Ext. Data Fig. 9D]						Total number of complete bursts (all cells) [Ext. Data Fig.12B]		Bursting behaviours at different ON thresholds [Ext. Data Fig. 11B]	Threshold = 200						Threshold = 250						Threshold = 300						Threshold = 350						Threshold = 400						Threshold = 450						Threshold = 500
	Diff. stage 1	Diff. stage 2	Diff. stage 3	Diff. stage 4	Diff. stage 5	Diff. stage 6				Diff. stage 1	Diff. stage 2	Diff. stage 3	Diff. stage 4	Diff. stage 5	Diff. stage 6	Diff. stage 1	Diff. stage 2	Diff. stage 3	Diff. stage 4	Diff. stage 5	Diff. stage 6	Diff. stage 1	Diff. stage 2	Diff. stage 3	Diff. stage 4	Diff. stage 5	Diff. stage 6	Diff. stage 1	Diff. stage 2	Diff. stage 3	Diff. stage 4	Diff. stage 5	Diff. stage 6	Diff. stage 1	Diff. stage 2	Diff. stage 3	Diff. stage 4	Diff. stage 5	Diff. stage 6	Diff. stage 1	Diff. stage 2	Diff. stage 3	Diff. stage 4	Diff. stage 5	Diff. stage 6	Diff. stage 1	Diff. stage 2	Diff. stage 3	Diff. stage 4
50	ND	ND	ND	ND	ND	ND	507		Basal amplitude	0.774194	0.77551	0.826923	0.714286	0.778846	0.888889	0.774194	0.77551	0.846154	0.738095	0.778846	0.888889	0.774194	0.770833	0.846154	0.690476	0.769231	0.857143	0.8	0.76087	0.846154	0.702381	0.747573	0.857143	0.740741	0.744186	0.788462	0.72619	0.745098	0.735294	0.740741	0.72093	0.823529	0.75	0.74	0.818182	0.730769	0.714286	0.78	0.722892
100	ND	ND	ND	ND	ND	ND	661		High ON duration, high amplitude	0.0645161	0.0816327	0.115385	0.202381	0.105769	0.0833333	0.0322581	0.0408163	0.0961538	0.166667	0.0961538	0.0555556	0.0645161	0.0625	0.0961538	0.202381	0.0961538	0.0571429	0.0666667	0.0652174	0.0961538	0.202381	0.0970874	0.0571429	0.0740741	0.0930233	0.0961538	0.190476	0.0882353	0.0588235	0.0740741	0.0930233	0.0784314	0.154762	0.09	0.0606061	0.0769231	0.0952381	0.08	0.180723
150	ND	ND	ND	ND	ND	ND	782		Low ON duration, high amplitude	0.16129	0.142857	0.0576923	0.0833333	0.115385	0.0277778	0.193548	0.183673	0.0576923	0.0952381	0.125	0.0555556	0.16129	0.166667	0.0576923	0.107143	0.134615	0.0857143	0.133333	0.173913	0.0576923	0.0952381	0.15534	0.0857143	0.185185	0.162791	0.115385	0.0833333	0.166667	0.205882	0.185185	0.186047	0.0980392	0.0952381	0.17	0.121212	0.192308	0.190476	0.14	0.0963855
200	0.721372	0.692969	0.846385	0.849585	0.826383	0.637464	849
250	0.620362	0.607561	0.80368	0.812831	0.778778	0.539254	851
300	0.475948	0.561956	0.759276	0.762276	0.731123	0.431543	853
350	0.423442	0.541654	0.720172	0.728973	0.685169	0.334383	854
400	0.382438	0.484348	0.637264	0.678818	0.641114	0.275528	851
450	0.340434	0.449945	0.589609	0.633663	0.591809	0.230123	854
500	0.323732	0.364936	0.538704	0.562606	0.523152	0.19707	836
550	ND	ND	ND	ND	ND	ND	831
600	ND	ND	ND	ND	ND	ND	829
650	ND	ND	ND	ND	ND	ND	811
700	ND	ND	ND	ND	ND	ND	787
750	ND	ND	ND	ND	ND	ND	784
800	ND	ND	ND	ND	ND	ND	762
850	ND	ND	ND	ND	ND	ND	733
900	ND	ND	ND	ND	ND	ND	717
950	ND	ND	ND	ND	ND	ND	706
1000	ND	ND	ND	ND	ND	ND	678
[truncated: 2 more columns]

[truncated: 1 more sheets: Ext. Data Fig. 12C-E]
